# Supplementary material for: Transcriptomics in serum and culture medium reveal shared and differential gene regulation in pathogenic and commensal Streptococcus suis
Source: Microb Genom. 2023 Apr 27;9(4):mgen000992. doi: 10.1099/mgen.0.000992 (PMC10210958; doi:10.1099/mgen.0.000992)
Supplement: Supplementary material 2 [file mgen-9-992-s002.xlsx]

## Sheet: Sheet1
Sample	OG0000011	OG0000023	OG0000033	OG0000038	OG0001408	OG0001445	OG0001614	OG0001616	OG0001653	OG0001689	OG0001693	OG0001703	OG0001706	OG0001720	OG0001733	OG0001760	OG0001781	OG0001791	OG0001793	OG0001801	OG0001824	OG0001829	OG0001831	OG0001839	OG0001841	OG0001843	OG0001845	OG0001858	OG0001859	OG0001860	OG0001863	OG0001869	OG0001870	OG0001871	OG0001872	OG0001885	OG0001889	OG0001891	OG0001892	OG0001896	OG0001898	OG0001902	OG0001905	OG0001907	OG0001909	OG0001910	OG0001911	OG0001914	OG0001919
C01S	106.963	7.50059	42.3014	19.3666	14.1393	67.1755	59.9027	73.7114	173.402	113.984	NA	55.6191	25906.3	1.96426	1.67326	230.098	62.9403	NA	37.1858	75.3957	1.18112	8.73188	26.1858	NA	8.08884	32.754	47.0458	NA	NA	NA	0	152.956	60.7329	111.188	385.04	NA	NA	NA	7.19501	1.80197	599.344	NA	NA	NA	NA	NA	NA	NA	3.01187
C01T	37.6642	5.76132	40.9329	8.47731	623.364	66.2343	37.3372	60.6025	162.809	229.115	NA	56.7108	23063.6	3.06508	3.17049	355.94	37.5079	NA	52.1076	68.2165	0.575955	6.31904	15.7242	NA	12.6471	40.8294	28.1441	NA	NA	NA	0	93.0052	52.9804	93.0851	347.945	NA	NA	NA	7.04968	2.05867	747.529	NA	NA	NA	NA	NA	NA	NA	3.35699
C15S	NA	NA	NA	26.3918	10.9065	NA	56.1405	70.2656	NA	242.929	NA	99.4097	26265.9	0	1.30408	NA	41.8683	89.859	NA	NA	NA	30.5736	NA	NA	4.9792	41.0784	60.6623	13.3505	NA	NA	NA	NA	NA	NA	NA	NA	NA	NA	NA	NA	NA	21.9856	NA	NA	NA	NA	NA	NA	NA
C15T	NA	NA	NA	1.52622	309.346	NA	7.75619	4.89864	NA	346.621	NA	58.0163	34569.3	1.51752	8.12553	NA	54.8899	105.436	NA	NA	NA	10.1245	NA	NA	2.46788	19.1966	63.3121	22.396	NA	NA	NA	NA	NA	NA	NA	NA	NA	NA	NA	NA	NA	3.27726	NA	NA	NA	NA	NA	NA	NA
D11S	NA	123.68	NA	27.1614	0.677416	11.5872	46.817	66.5294	104.061	110.787	NA	358.431	30729	4.57992	1.67203	NA	16.7461	NA	13.769	10.4645	NA	8.58639	90.2568	NA	16.2166	50.0858	NA	26.7296	NA	NA	0.658364	28.7654	26.9033	63.1314	NA	NA	NA	NA	2.34085	3.24117	498.353	NA	7.16586	NA	NA	NA	NA	NA	1.20386
D11T	NA	92.8872	NA	14.5426	125.713	13.045	34.5309	74.2111	125.567	160.747	NA	482.409	28107.7	2.91928	1.82703	NA	22.6271	NA	16.0258	7.76188	NA	6.04532	70.542	NA	18.4428	58.0311	NA	26.2579	NA	NA	0	27.2181	27.3797	55.239	NA	NA	NA	NA	3.62361	3.11532	339.366	NA	4.95908	NA	NA	NA	NA	NA	1.64433
D13S	NA	249.288	46.8936	NA	236.308	31.8455	33.2302	44.9767	176.542	339.979	293.713	21.85	NA	NA	NA	36.9346	NA	NA	34.8917	5.77156	34.7437	NA	41.5574	NA	NA	NA	NA	24.0891	77.7943	3.62511	0	13.2636	9.42031	11.441	1451.86	277.252	1.32921	NA	NA	28.7143	149.807	NA	6.60289	259.471	54.2068	70.9743	28.7344	NA	NA
D13T	NA	110.984	29.249	NA	295.406	35.7508	21.3619	56.687	162.822	269.621	406.459	11.7574	NA	NA	NA	58.5325	NA	NA	23.603	3.78325	86.8487	NA	26.6605	NA	NA	NA	NA	38.2514	52.2637	4.87664	0	15.5081	5.0395	7.45963	1414.23	180.86	7.32407	NA	NA	20.3935	272.448	NA	4.68158	234.784	94.0095	129.867	57.5559	NA	NA
D15S	NA	0	70.6919	NA	2.75139	180.808	16.0898	24.8275	NA	161.528	NA	28.6691	24463.2	0	3.13437	110.417	26.7225	95.9902	NA	113.761	NA	NA	NA	0.548515	207.13	21.9406	NA	3.72092	NA	NA	1.37129	NA	NA	NA	5697.08	27.7286	NA	NA	NA	3.00042	NA	NA	NA	NA	70.6059	NA	1.04479	NA	10.03
D15T	NA	0	49.1399	NA	328.302	169.525	2.3522	13.9275	NA	128.114	NA	35.283	52411	0	2.01617	75.5572	29.312	148.188	NA	103.46	NA	NA	NA	1.05849	254.793	19.582	NA	5.8186	NA	NA	0	NA	NA	NA	5216.91	26.7545	NA	NA	NA	8.41363	NA	NA	NA	NA	52.2082	NA	1.00808	NA	9.67762
D20S	NA	NA	158.384	NA	1.28094	22.3553	49.1325	55.5867	NA	NA	35.7183	NA	NA	NA	NA	114.841	NA	NA	92.976	NA	23.026	NA	2.64984	4.77351	NA	NA	NA	NA	NA	542.807	NA	NA	NA	NA	NA	256.519	1.59989	NA	45.521	22.6046	NA	63.1406	NA	NA	143.856	38.7305	21.8063	NA	20.2347
D20T	NA	NA	253.515	NA	1245.66	58.218	65.6611	70.4118	NA	NA	31.8323	NA	NA	NA	NA	98.0895	NA	NA	118.23	NA	29.6617	NA	2.2453	20.5996	NA	NA	NA	NA	NA	565.86	NA	NA	NA	NA	NA	202.895	13.6245	NA	74.4076	11.1462	NA	20.9214	NA	NA	136.082	54.4136	30.3093	NA	8.85904
D43S	NA	57.0932	11.9573	NA	19.015	11.2243	6.32877	47.1718	18.7629	222.405	NA	59.8627	47955.9	0	0.797744	214.486	30.5137	180.091	21.198	0.551073	5.04205	25.1929	NA	434.099	NA	18.6392	23.13	NA	97.1551	3030.68	0	106.041	2.72717	4.80654	2083.04	NA	271.558	88.5567	6.63783	NA	80.3734	NA	7.26461	NA	151.297	53.7099	22.4898	NA	NA
D43T	NA	63.7786	9.76148	NA	82.0064	17.0894	7.43015	84.078	18.8231	435.561	NA	43.3426	35122.7	2.01906	0.589695	271.025	28.0289	77.7844	12.5509	0.611032	5.22996	15.1723	NA	93.2639	NA	6.46672	19.6308	NA	63.3608	4888.39	0	7.72673	7.77574	8.07219	3527.21	NA	79.3467	67.9768	3.50479	NA	177.442	NA	5.83996	NA	180.384	19.3634	10.6872	NA	NA
D48S	23.5043	15547.7	NA	20.7975	13.2645	32.3459	13.6705	47.1377	11277.8	73.3089	NA	169.112	55230.8	0.841547	2.01036	34.7828	36.7702	70.6768	NA	7.26961	20.0445	NA	10.9231	NA	NA	24.8782	53.0174	NA	NA	NA	0.565414	99.931	41.4041	62.6889	NA	16.6032	56.5994	NA	NA	NA	139.466	NA	2.60164	NA	62.8278	97.3262	NA	NA	19.6441
D48T	31.9365	11051.4	NA	22.3497	20.8555	35.9267	9.95303	60.6786	7473.79	102.39	NA	232.459	31158.9	0.771553	4.73954	33.6588	27.9595	225.498	NA	8.18311	16.4258	NA	10.0705	NA	NA	32.3474	40.1207	NA	NA	NA	0	51.7167	24.844	33.7613	NA	20.394	60.8241	NA	NA	NA	148.327	NA	6.28841	NA	70.2721	87.6482	NA	NA	32.2289
D49S	NA	60.1002	10.5655	NA	6.93545	21.3638	3.65193	43.7872	27.1156	219.234	NA	183.784	48591.6	0.446568	1.30426	275.62	33.7478	469.901	19.6841	0.608155	7.57865	29.0099	NA	0.0835046	NA	17.5547	31.6302	19.8214	116.844	697.519	NA	NA	NA	NA	NA	NA	NA	110.254	5.42622	NA	NA	NA	8.2037	NA	197.076	NA	NA	NA	NA
D49T	NA	58.7462	10.6266	NA	40.5758	16.452	5.83406	70.4693	22.1694	335.559	NA	59.5074	33676	0.380482	2.50031	280.31	25.0031	234.638	18.1042	1.09389	7.64658	24.4496	NA	0.213441	NA	12.0173	23.071	20.6751	79.1533	616.743	NA	NA	NA	NA	NA	NA	NA	76.397	4.29298	NA	NA	NA	7.06203	NA	188.695	NA	NA	NA	NA
G69S	NA	0.694355	NA	12.3395	14.8519	10.8076	40.1738	68.2587	NA	182.612	NA	116.329	30622.6	2.56308	1.55954	NA	43.8352	95.1809	NA	0.840307	NA	20.8503	NA	NA	6.25235	25.0541	50.7251	21.7381	NA	NA	0	NA	NA	NA	367.549	NA	NA	NA	NA	NA	NA	18.2664	NA	NA	NA	NA	NA	NA	NA
G69T	NA	2.38364	NA	10.0669	419.21	36.1815	30.8894	82.842	NA	353.145	NA	176.342	32780.9	3.11067	9.08513	NA	68.4005	79.8498	NA	0.941387	NA	13.4196	NA	NA	9.91105	30.1513	38.9815	28.6182	NA	NA	0.638798	NA	NA	NA	679.217	NA	NA	NA	NA	NA	NA	29.3667	NA	NA	NA	NA	NA	NA	NA
I12S	NA	NA	NA	2.19744	22.893	NA	23.9277	32.9617	NA	NA	40.9589	54.2036	34179.8	1.91082	9.41762	NA	16.3144	156.568	51.1565	NA	NA	NA	NA	NA	NA	NA	NA	NA	64.8582	NA	NA	NA	NA	NA	NA	10.858	NA	36.6496	NA	NA	NA	408.858	NA	NA	NA	NA	NA	2618.79	NA
I12T	NA	NA	NA	3.75593	20.5419	NA	19.4056	31.4468	NA	NA	34.4619	37.075	16177.6	2.49787	8.02489	NA	28.8996	152.963	37.1363	NA	NA	NA	NA	NA	NA	NA	NA	NA	76.0312	NA	NA	NA	NA	NA	NA	13.5179	NA	56.283	NA	NA	NA	114.554	NA	NA	NA	NA	NA	2527.41	NA
I27S	NA	3.09422	13.0494	27.3004	6.59145	14.0933	130.494	108.454	8.36828	249.616	206.21	97.6569	28239.2	4.17787	NA	763.861	NA	NA	NA	2.80968	39.5358	40.7659	10.2987	11.2508	NA	NA	NA	NA	NA	878	2.0019	8.43375	7.44891	9.67359	1690.81	39.9644	10.5416	NA	NA	14.5121	128.121	11.9329	48.7084	NA	856.916	26.086	36.8568	NA	14.0323
I27T	NA	3.27972	19.6861	30.3389	1889.18	13.0667	145.185	139.292	6.58421	310.82	299.383	91.8358	28325.9	1.92582	NA	683.842	NA	NA	NA	3.49688	129.811	28.8228	6.68515	146.693	NA	NA	NA	NA	NA	832.969	0.69209	16.2845	12.8761	16.7588	1668.06	32.306	75.9723	NA	NA	18.0615	318.794	24.101	406.026	NA	750.405	108.101	176.568	NA	37.9661
L42S	502.544	420.504	19.8559	NA	7.8263	22.4675	57.417	54.1979	99.0963	179.805	NA	82.8801	30556.3	2.44212	9.51005	NA	NA	NA	NA	0.800651	NA	NA	NA	NA	143.616	NA	NA	NA	NA	NA	0	NA	NA	NA	NA	NA	NA	NA	NA	NA	NA	NA	NA	NA	NA	NA	NA	NA	4.27952
L42T	231.377	424.879	27.6479	NA	270.434	41.1974	18.5691	58.2982	234.521	221.801	NA	76.6946	32614.6	0.844902	8.63677	NA	NA	NA	NA	0.575311	NA	NA	NA	NA	143.574	NA	NA	NA	NA	NA	0	NA	NA	NA	NA	NA	NA	NA	NA	NA	NA	NA	NA	NA	NA	NA	NA	NA	5.55221
P17S	NA	NA	NA	24.0504	7.05944	NA	33.5639	80.078	NA	183.053	NA	80.2572	34950.5	1.93143	1.41025	NA	43.2838	97.869	NA	NA	NA	21.7028	NA	NA	3.7019	33.8724	42.3566	13.3268	NA	NA	NA	NA	NA	NA	NA	NA	NA	NA	NA	NA	NA	12.8263	NA	NA	NA	NA	NA	NA	NA
P17T	NA	NA	NA	13.0314	18.6875	NA	22.4023	85.9311	NA	261.85	NA	192.27	37790.4	7.1463	1.39145	NA	44.1116	49.3094	NA	NA	NA	13.5507	NA	NA	8.96535	32.3251	27.1818	19.7238	NA	NA	NA	NA	NA	NA	NA	NA	NA	NA	NA	NA	NA	25.6193	NA	NA	NA	NA	NA	NA	NA
S10S1	NA	NA	NA	25.5016	14.3199	NA	80.3351	77.8841	NA	215.069	NA	124.74	28878.9	1.29542	1.89172	176.097	50.6763	90.0045	NA	NA	NA	24.1086	NA	NA	4.51433	46.6782	47.271	12.911	NA	NA	NA	NA	NA	NA	NA	NA	46.0242	NA	NA	NA	NA	12.0297	NA	NA	124.679	NA	6.97892	NA	NA
S10S2	NA	NA	NA	21.9321	10.091	NA	23.9399	83.1597	NA	186.979	NA	116.348	30730.6	0.78065	3.98999	191.167	35.6797	72.3809	NA	NA	NA	19.0514	NA	NA	2.17636	28.7279	51.4987	12.6807	NA	NA	NA	NA	NA	NA	NA	NA	50.5804	NA	NA	NA	NA	14.9203	NA	NA	106.625	NA	2.42634	NA	NA
S10S3	NA	NA	NA	15.0442	11.6256	NA	43.4872	63.049	NA	231.135	NA	76.3262	28610.6	0.795175	3.48362	225.616	35.8746	97.732	NA	NA	NA	15.4968	NA	NA	3.60238	52.1237	38.4211	11.0877	NA	NA	NA	NA	NA	NA	NA	NA	100.144	NA	NA	NA	NA	11.0765	NA	NA	163.054	NA	8.15592	NA	NA
S10T1	NA	NA	NA	14.1936	352.998	NA	55.1438	118.36	NA	324.148	NA	120.627	35525.8	1.87309	3.28237	305.695	35.1276	61.3905	NA	NA	NA	10.6552	NA	NA	7.04963	37.4805	30.4573	19.8173	NA	NA	NA	NA	NA	NA	NA	NA	33.204	NA	NA	NA	NA	9.70841	NA	NA	218.984	NA	4.42454	NA	NA
S10T2	NA	NA	NA	11.379	817.658	NA	17.9581	94.1785	NA	354.627	NA	150.335	30270.2	4.60105	6.719	276.97	45.3885	70.9503	NA	NA	NA	10.5751	NA	NA	9.32886	40.4056	32.3663	17.0762	NA	NA	NA	NA	NA	NA	NA	NA	35.6658	NA	NA	NA	NA	16.5308	NA	NA	187.375	NA	4.42018	NA	NA
S10T3	NA	NA	NA	10.3961	553.667	NA	91.4883	95.5954	NA	294.528	NA	61.351	28737.6	0.80995	4.73114	251.568	42.0343	62.2902	NA	NA	NA	14.0783	NA	NA	9.03217	48.435	37.6909	21.656	NA	NA	NA	NA	NA	NA	NA	NA	24.5356	NA	NA	NA	NA	8.92086	NA	NA	169.666	NA	3.77612	NA	NA
S11S	NA	83.5266	137.465	NA	29.0972	62.1026	13.8006	61.2855	19.4911	177.054	NA	65.6514	38307.4	1.92865	0.704111	651.22	6.82446	60.3005	12.8998	36.3335	468.844	13.4195	8.60251	86.464	9.40949	NA	27.5095	NA	NA	NA	NA	69.0977	68.6211	103.404	310.513	NA	133.919	NA	1.00816	5.21313	194.658	NA	NA	NA	368.009	283.251	448.026	NA	12.0403
S11T	NA	50.5481	87.5281	NA	610.742	93.0485	2.80056	58.5906	36.28	102.486	NA	152.35	44888.1	1.82645	2.0004	1283.55	2.15428	57.7615	17.5276	34.8918	553.18	16.2385	4.56921	81.4553	10.8203	NA	22.6324	NA	NA	NA	NA	60.9032	67.7459	124.813	273.054	NA	131.077	NA	2.62552	31.4165	187.143	NA	NA	NA	847.277	401.267	624.124	NA	38.4077
S20S	NA	0.994855	NA	13.6913	15.3743	15.5765	37.4319	74.3554	NA	232.96	NA	73.4148	31687.1	0.787487	2.29996	NA	38.5465	103.013	NA	3.23432	NA	17.2826	7.75801	NA	5.48855	41.6581	45.4911	NA	NA	NA	0	NA	NA	NA	NA	NA	NA	NA	NA	NA	NA	8.92855	NA	NA	NA	NA	NA	NA	NA
S20T	NA	1.86691	NA	8.77586	672.99	23.5938	92.5564	115.942	NA	277.282	NA	65.806	26423	3.66364	2.29289	NA	43.2122	50.4078	NA	5.10527	NA	16.9079	6.53648	NA	8.3899	43.3356	44.0448	NA	NA	NA	0	NA	NA	NA	NA	NA	NA	NA	NA	NA	NA	8.13815	NA	NA	NA	NA	NA	NA	NA
S26S	NA	NA	NA	20.2974	9.6358	NA	259.53	73.7022	NA	269.928	305.709	19.0447	42380.8	0	NA	79.1709	NA	225.805	599.927	NA	67.6263	13.7944	NA	330.779	NA	NA	NA	12.078	NA	NA	NA	177.514	8.33692	29.3696	1512.37	507.651	23.6684	NA	10.8611	2.8725	261.58	7.10033	NA	NA	NA	150.368	235.16	NA	NA
S26T	NA	NA	NA	6.81142	574.487	NA	527.769	63.8194	NA	411.278	273.601	12.2651	35603	0.908971	NA	78.2856	NA	127.398	815.632	NA	68.0731	9.04901	NA	291.948	NA	NA	NA	9.93051	NA	NA	NA	69.0875	4.47298	10.6286	1717.17	626.46	46.7184	NA	6.43629	2.76964	288.932	13.2505	NA	NA	NA	162.199	184.016	NA	NA
S40S	13.6458	321.27	NA	NA	8.59622	10.0768	506.351	33.5531	NA	191.111	44.2671	39.7586	39357.9	0.447061	3.59068	76.508	NA	68.7635	32.3161	NA	7.83421	NA	NA	10.2455	NA	NA	24.0702	NA	58.2441	NA	0.64265	NA	NA	NA	6050.26	NA	1.78824	35.4255	8.17918	3.16382	NA	NA	439.599	NA	43.1861	6.18068	NA	NA	8.81349
S40T	20.9939	283.004	NA	NA	8.11787	14.5118	271.682	56.4988	NA	234.095	63.0569	35.5175	30526.3	1.29647	7.57303	257.924	NA	227.368	58.0218	NA	17.7966	NA	NA	22.088	NA	NA	35.4663	NA	113.636	NA	0	NA	NA	NA	5169.95	NA	3.88941	84.4503	5.6475	11.6387	NA	NA	659.201	NA	187.017	16.6203	NA	NA	38.0545
T15S	2239.57	194.985	NA	NA	5.66894	45.0039	9.27915	48.2272	121.595	194.782	NA	38.0445	29210.3	3.53011	5.15509	56.5448	9.81449	113.09	11.7984	27.1659	5.91319	18.7708	321.015	2.70642	NA	NA	26.7567	121.064	NA	NA	NA	13.0426	3.51161	2.88027	NA	NA	1.98031	NA	2.31979	5.7499	255.986	10.7821	3.78741	NA	NA	NA	NA	NA	NA
T15T	1623.23	164.11	NA	NA	123.254	46.2488	4.0392	90.3505	148.611	275.431	NA	43.8926	26746.7	5.70756	3.52628	76.9972	18.9014	219.631	22.7267	22.7869	8.11799	19.7335	265.204	6.31124	NA	NA	20.9992	145.537	NA	NA	NA	4.3339	2.03813	2.27035	NA	NA	5.17214	NA	1.7952	5.61	495.976	23.6094	2.61037	NA	NA	NA	NA	NA	NA
X15S	NA	208.681	24.8222	NA	25.8419	58.7394	5.56531	52.1249	353.638	174.679	NA	59.8018	35592.1	0.989878	0.722768	226.925	6.42152	96.7606	11.9331	NA	65.3711	20.567	NA	NA	4.13949	NA	33.1801	NA	NA	NA	NA	182.524	76.3251	121.963	321.328	NA	NA	NA	0.776154	8.27013	186.691	NA	NA	NA	301.889	NA	5.13063	NA	57.8937
X15T	NA	227.032	24.0499	NA	239.02	42.8342	5.94919	80.4315	328.63	249.635	NA	52.9478	32891.6	2.42494	2.47883	446.738	13.4429	144.314	23.0788	NA	41.3057	13.7794	NA	NA	13.1829	NA	29.9189	NA	NA	NA	NA	186.874	83.4902	108.239	555.709	NA	NA	NA	1.5211	15.8264	218.983	NA	NA	NA	566.696	NA	18.5389	NA	42.0693
[truncated: 4,047 more columns]
