# Supplementary material for: Transcriptomics in serum and culture medium reveal shared and differential gene regulation in pathogenic and commensal Streptococcus suis
Source: Microb Genom. 2023 Apr 27;9(4):mgen000992. doi: 10.1099/mgen.0.000992 (PMC10210958; doi:10.1099/mgen.0.000992)
Supplement: Supplementary material 3 [file mgen-9-992-s003.xlsx]

## Sheet: Commensal_vs_pathogenic_clades
alt_name	Samples_with_gene	Commensal	Pathogenic	log2fold	Wilcox_p	FDR	Orthogroup	Symbol_P17_GenBank	Symbol_P17_RefSeq	Name_P17_GenBank	Name_P17_RefSeq	Locus_tag_P17_GenBank	GO_terms	GO_accessions	TIGR4_locus_tag
SSU_RS01115	40	28.069	266.285	-3.24592	1.27283e-10	5.21351e-07	OG0000698			putative tagatose-6-phosphate kinase	tagatose-6-phosphate kinase	SSU0195	phosphotransferase activity, alcohol group as acceptor & carbohydrate metabolic process	GO:0016773 & GO:0005975	NA
SSU_RS05750	40	157.379	39.5367	1.99298	1.43193e-09	2.9326e-06	OG0001031			ZIP zinc transporter family protein	ZIP family metal transporter	SSU1134	transmembrane transport & metal ion transmembrane transporter activity & membrane & metal ion transport	GO:0055085 & GO:0046873 & GO:0016020 & GO:0030001	NA
SSU_RS05595	36	39.4976	152.605	-1.94997	1.1185e-08	1.52712e-05	OG0001504			Streptococcal histidine triad-family protein	pneumococcal-type histidine triad protein	SSU1103			NA
SSU_RS02785	40	684.084	2018	-1.56068	5.07222e-08	5.19396e-05	OG0000046	cps2E		putative galactosyl transferase	sugar transferase	SSU0519			NA
SSU_RS02775	40	761.19	1905.99	-1.32421	6.61871e-08	5.42205e-05	OG0000069	wze		tyrosine-protein kinase Wze	tyrosine-protein kinase	SSU0517	extracellular polysaccharide biosynthetic process	GO:0045226	NA
SSU_RS00400	40	1738.02	919.065	0.919205	1.10736e-07	6.4633e-05	OG0000616			conserved hypothetical protein	IreB family regulatory phosphoprotein	SSU0064			SP_0192
SSU_RS02310	40	238.139	429.244	-0.849998	1.42016e-07	6.4633e-05	OG0000258	asnA		aspartate--ammonia ligase	aspartate--ammonia ligase	SSU0420	aspartate-ammonia ligase activity & cytoplasm & asparagine biosynthetic process	GO:0004071 & GO:0005737 & GO:0006529	SP_1970
SSU_RS02770	40	639.62	1821.33	-1.5097	1.42016e-07	6.4633e-05	OG0000070	cps2B		putative chain length determinant protein	capsular polysaccharide biosynthesis protein CpsC	SSU0516	membrane & lipopolysaccharide biosynthetic process	GO:0016020 & GO:0009103	SP_0348
SSU_RS07060	40	320.292	214.889	0.575794	1.42016e-07	6.4633e-05	OG0000885	gcaD	glmU	bifunctional GlmU protein [includes: UDP-N-acetylglucosamine pyrophosphorylase; glucosamine-1-phosphate n-acetyltransferase]	bifunctional UDP-N-acetylglucosamine diphosphorylase/glucosamine-1-phosphate N-acetyltransferase GlmU	SSU1397	magnesium ion binding & UDP-N-acetylglucosamine biosynthetic process & glucosamine-1-phosphate N-acetyltransferase activity & transferase activity & peptidoglycan biosynthetic process & cell morphogenesis & cytoplasm & UDP-N-acetylglucosamine diphosphorylase activity	GO:0000287 & GO:0006048 & GO:0019134 & GO:0016740 & GO:0009252 & GO:0000902 & GO:0005737 & GO:0003977	SP_0988
SSU_RS00020	40	173.592	83.1883	1.06125	1.80996e-07	6.96508e-05	OG0000581			conserved hypothetical protein	DUF951 domain-containing protein	SSU0004			SP_0003
SSU_RS04485	38	44.7216	13.4024	1.73848	1.87051e-07	6.96508e-05	OG0001409			acetyltransferase (GNAT) family protein	GNAT family N-acetyltransferase	SSU0878	N-acetyltransferase activity	GO:0008080	NA
SSU_RS00960	36	7.97216	39.4379	-2.30654	2.22102e-07	7.58108e-05	OG0001369			extracellular solute-binding lipoprotein	sugar ABC transporter substrate-binding protein	SSU0164			SP_1690
SSU_RS04960	40	236.093	68.8657	1.7775	2.89823e-07	9.13166e-05	OG0001123			putative membrane protein	hypothetical protein	SSU0974			NA
SSU_RS05965	38	368.302	48.2157	2.93331	3.1295e-07	9.15602e-05	OG0000001			transposase	ISL3 family transposase	SSU1178			SP_0361
SSU_RS06915	36	49.7631	142.137	-1.51414	4.34617e-07	0.000118679	OG0001491	dexB		glucan 1,6-alpha-glucosidase	alpha-glucosidase	SSU1368	catalytic activity & carbohydrate metabolic process	GO:0003824 & GO:0005975	NA
SSU_RS03130	34	209.666	356.557	-0.76604	6.86352e-07	0.000175706	OG0001596	dltD	dltD	putative D-alanyl-lipoteichoic acid biosynthesis protein	D-alanyl-lipoteichoic acid biosynthesis protein DltD	SSU0599			NA
SSU_RS04605	34	21.9476	2.37791	3.2063	1.0219e-06	0.000243478	OG0001554			hypothetical protein	hypothetical protein	SSU0902	DNA binding	GO:0003677	NA
SSU_RS08505	40	135.133	1685.4	-3.64064	1.06997e-06	0.000243478	OG0000425			conserved hypothetical protein	DUF59 domain-containing protein	SSU1688			SP_2125
SSU_RS02780	40	705.146	1512.12	-1.10058	1.60396e-06	0.000345779	OG0000068	wzh		protein-tyrosine phosphatase Wzh	tyrosine protein phosphatase	SSU0518	manganese ion binding & protein tyrosine phosphatase activity	GO:0030145 & GO:0004725	SP_0347
SSU_RS04710	40	15.9311	40.7321	-1.35432	1.95402e-06	0.000400182	OG0001156	radC	radC	DNA repair protein RadC	DNA repair protein RadC	SSU0924			SP_1088
SSU_RS05590	40	370.103	209.95	0.817881	2.37239e-06	0.00046273	OG0001047			putative sulfatase	LTA synthase family protein	SSU1102	catalytic activity & sulfuric ester hydrolase activity	GO:0003824 & GO:0008484	NA
SSU_RS02860	24	700.416	7331.09	-3.38774	2.71935e-06	0.000506293	OG0000170	neuA		N-acylneuraminate cytidylyltransferase	N-acylneuraminate cytidylyltransferase & hypothetical protein	SSU0538			NA
SSU_RS01120	30	25.3584	358.207	-3.82026	3.36828e-06	0.000530634	OG0001676			HhH-GPD superfamily base excision DNA repair protein	DNA repair protein	SSU0196	DNA repair & catalytic activity & base-excision repair	GO:0006281 & GO:0003824 & GO:0006284	NA
SSU_RS03095	30	2002.49	117.508	4.09096	3.36828e-06	0.000530634	OG0001636			putative exported protein	hypothetical protein	SSU0592			NA
SSU_RS03110	30	788.624	49.5268	3.99306	3.36828e-06	0.000530634	OG0001637			putative exported protein	hypothetical protein	SSU0595			NA
SSU_RS08150	30	259.497	33.1383	2.96915	3.36828e-06	0.000530634	OG0001645			putative exported protein	ribonuclease	SSU1616			NA
SSU_RS06285	40	373.665	174.296	1.1002	4.1702e-06	0.000632635	OG0000209		queG	putative iron-sulphur protein	tRNA epoxyqueuosine(34) reductase QueG	SSU1241	tRNA processing & queuosine biosynthetic process & oxidoreductase activity	GO:0008033 & GO:0008616 & GO:0016491	NA
SSU_RS01765	40	348.96	589.62	-0.756725	5.00346e-06	0.000701434	OG0001379				cysteine hydrolase				SP_1583
SSU_RS03015	36	44.8734	141.664	-1.65854	5.30328e-06	0.000701434	OG0000087			multi antimicrobial extrusion (MATE) family transporter	MATE family efflux transporter	SSU0573	transmembrane transport & xenobiotic transmembrane transporter activity & membrane & antiporter activity	GO:0055085 & GO:0042910 & GO:0016020 & GO:0015297	NA
SSU_RS03105	28	521.102	38.6865	3.75167	5.3087e-06	0.000701434	OG0001655			putative exported protein	hypothetical protein	SSU0594			NA
SSU_RS09005	40	39.3794	87.1126	-1.14544	5.00346e-06	0.000701434	OG0000480			ABC transporter ATP-binding membrane protein	ABC transporter ATP-binding protein	SSU1787	transmembrane transport & ATP binding & integral component of membrane & ATPase-coupled transmembrane transporter activity & ATPase activity	GO:0055085 & GO:0005524 & GO:0016021 & GO:0042626 & GO:0016887	NA
SSU_RS00745	38	136.083	295.713	-1.11971	6.6243e-06	0.000837736	OG0001367			putative histidine triad (HIT) protein	HIT family protein	SSU0119	catalytic activity	GO:0003824	NA
SSU_RS01110	36	38.4184	211.539	-2.46105	6.74934e-06	0.000837736	OG0001372			conserved hypothetical protein	NAD(P)-dependent oxidoreductase	SSU0194			NA
SSU_RS05045	40	25.7278	10.0692	1.35338	7.1449e-06	0.00086075	OG0001111			putative membrane protein	DUF4956 domain-containing protein	SSU0991			NA
SSU_RS03125	34	168.413	279.609	-0.731408	7.53461e-06	0.000881765	OG0001558	dltC	dltC	D-alanyl carrier protein	D-alanine--poly(phosphoribitol) ligase subunit DltC	SSU0598	teichoic acid biosynthetic process & D-alanyl carrier activity	GO:0019350 & GO:0036370	SP_2174
SSU_RS09585	32	20.7437	169.721	-3.03242	8.3395e-06	0.00094885	OG0001615			putative membrane protein	hypothetical protein	SSU1905			NA
SSU_RS07445	30	2047.56	203.864	3.32823	1.34731e-05	0.00149151	OG0001481				VWA domain-containing protein				NA
SSU_RS02765	40	667.215	1689.95	-1.34075	1.41316e-05	0.00152324	OG0000071	wzg		integral membrane regulatory protein Wzg	LCP family protein	SSU0515	DNA replication	GO:0006260	NA
SSU_RS06660	24	108.938	42.7305	1.35017	1.48593e-05	0.00156061	OG0001769			plasmid stabilisation system protein	type II toxin-antitoxin system RelE/ParE family toxin	SSU1318			NA
SSU_RS01030	40	223.369	150.622	0.568496	1.66593e-05	0.00170592	OG0000692			putative DNA-binding protein	DUF536 domain-containing protein	SSU0177			SP_0992
SSU_RS05795	40	118.963	56.6499	1.07036	1.95937e-05	0.00195746	OG0001023		cls	putative cardiolipin synthetase	cardiolipin synthase	SSU1142	cardiolipin biosynthetic process & cardiolipin synthase activity & catalytic activity & phosphotransferase activity, for other substituted phosphate groups	GO:0032049 & GO:0008808 & GO:0003824 & GO:0016780	NA
SSU_RS06290	40	198.763	104.923	0.921713	2.29953e-05	0.00224259	OG0000210			VanZ like family protein	VanZ family protein	SSU1242			NA
SSU_RS02855	22	651.599	1717.31	-1.39809	2.6805e-05	0.00255333	OG0001790			putative transferase	acetyltransferase	SSU0537	transferase activity	GO:0016740	NA
SSU_RS01100	40	61.8073	222.47	-1.84776	3.14679e-05	0.00286428	OG0000697	dinB	dinB	DNA polymerase IV	DNA polymerase IV	SSU0192	DNA repair & damaged DNA binding & DNA-directed DNA polymerase activity	GO:0006281 & GO:0003684 & GO:0003887	SP_0458
SSU_RS01425	40	302.73	174.018	0.798799	3.14679e-05	0.00286428	OG0000726	hisS		histidyl-tRNA synthetase	histidine--tRNA ligase	SSU0259	histidyl-tRNA aminoacylation & ATP binding & cytoplasm & histidine-tRNA ligase activity	GO:0006427 & GO:0005524 & GO:0005737 & GO:0004821	SP_2121
SSU_RS05225	30	123.046	67.19	0.872881	3.2884e-05	0.0029281	OG0001632			acetyltransferase (GNAT) family protein	GNAT family N-acetyltransferase	SSU1027	N-acetyltransferase activity	GO:0008080	NA
SSU_RS02305	40	58.2566	217.276	-1.89904	3.66963e-05	0.00297667	OG0000259			conserved hypothetical protein	MmcQ/YjbR family DNA-binding protein	SSU0419			NA
SSU_RS02555	40	277.06	161.131	0.781966	3.66963e-05	0.00297667	OG0000227			phosphoglycerate mutase family protein	histidine phosphatase family protein	SSU0471			NA
SSU_RS03120	34	209.854	334.019	-0.670547	3.7063e-05	0.00297667	OG0001557	dltB	dltB	putative activated D-alanine transport protein	D-alanyl-lipoteichoic acid biosynthesis protein DltB	SSU0597	lipoteichoic acid biosynthetic process & transferase activity, transferring acyl groups	GO:0070395 & GO:0016746	SP_2175
SSU_RS08715	40	64.5691	145.091	-1.16804	3.66963e-05	0.00297667	OG0000439			putative membrane protein	hypothetical protein	SSU1731			NA
SSU_RS09045	40	172.62	91.0566	0.922763	3.66963e-05	0.00297667	OG0001533			toxin-antitoxin system, toxin protein	Txe/YoeB family addiction module toxin	SSU1795	RNA catabolic process & endonuclease activity	GO:0006401 & GO:0004519	SP_1740
SSU_RS06235	38	197.941	54.4672	1.86161	4.22208e-05	0.0033257	OG0001345			haloacid dehalogenase-like hydrolase	HAD family hydrolase	SSU1232	hydrolase activity	GO:0016787	NA
SSU_RS01105	36	61.0191	255.521	-2.06611	4.67389e-05	0.00361212	OG0001468			putative transcriptional regulator protein	Rrf2 family transcriptional regulator	SSU0193			NA
SSU_RS03000	40	704.769	1142.77	-0.697317	5.75095e-05	0.00428289	OG0001202	asnS	asnS	asparaginyl-tRNA synthetase	asparagine--tRNA ligase	SSU0570	tRNA aminoacylation for protein translation & ATP binding & asparaginyl-tRNA aminoacylation & aminoacyl-tRNA ligase activity & nucleotide binding & asparagine-tRNA ligase activity & nucleic acid binding	GO:0006418 & GO:0005524 & GO:0006421 & GO:0004812 & GO:0000166 & GO:0004816 & GO:0003676	SP_1542
SSU_RS03585	36	303.39	180.672	0.747798	5.67175e-05	0.00428289	OG0001522			putative membrane protein	CPBP family intramembrane metalloprotease	SSU0695	metalloendopeptidase activity & membrane & CAAX-box protein processing	GO:0004222 & GO:0016020 & GO:0071586	NA
SSU_RS03100	30	532.109	71.8358	2.88895	6.39973e-05	0.00468095	OG0001654			putative exported protein	hypothetical protein	SSU0593			NA
SSU_RS02560	40	263.861	154.604	0.771199	6.65436e-05	0.0047818	OG0000226			conserved hypothetical protein	cys-tRNA(pro)/cys-tRNA(cys) deacylase	SSU0472	aminoacyl-tRNA editing activity	GO:0002161	SP_0985
SSU_RS03235	40	254.735	188.745	0.432556	7.68563e-05	0.00524672	OG0001231		rsmI	tetrapyrrole (corrin/porphyrin) methylase family protein	16S rRNA (cytidine(1402)-2'-O)-methyltransferase	SSU0620	methyltransferase activity	GO:0008168	SP_0938
SSU_RS08375	40	1066.59	1397.16	-0.389492	7.68563e-05	0.00524672	OG0000402	oppB		oligopeptide transport system permease protein OppB	ABC transporter permease	SSU1661	membrane & transmembrane transport	GO:0016020 & GO:0055085	NA
SSUD12_RS08430	40	455.4	149.931	1.60283	7.68563e-05	0.00524672	OG0001590			putative membrane protein		SSU1533			NA
SSU_RS00830	40	75.0413	197.57	-1.39661	8.86045e-05	0.00585361	OG0000666	folC		folypolyglutamate synthase	bifunctional folylpolyglutamate synthase/dihydrofolate synthase	SSU0136	folic acid-containing compound biosynthetic process & ATP binding & ligase activity & biosynthetic process & tetrahydrofolylpolyglutamate synthase activity	GO:0009396 & GO:0005524 & GO:0016874 & GO:0009058 & GO:0004326	NA
SSU_RS02975	40	223.034	507.379	-1.1858	8.86045e-05	0.00585361	OG0000086			MarR family regulatory protein	MarR family transcriptional regulator	SSU0565	DNA-binding transcription factor activity & regulation of transcription, DNA-templated	GO:0003700 & GO:0006355	NA
SSU_RS03760	32	374.113	93.3508	2.00274	9.55788e-05	0.00621414	OG0001602				GNAT family N-acetyltransferase		N-acetyltransferase activity	GO:0008080	NA
SSU_RS03485	34	201.899	11.1649	4.17659	9.83351e-05	0.00629344	OG0001563	glpK	glpK	glycerol kinase	glycerol kinase GlpK	SSU0675	carbohydrate metabolic process & phosphotransferase activity, alcohol group as acceptor & glycerol-3-phosphate metabolic process & glycerol kinase activity	GO:0005975 & GO:0016773 & GO:0006072 & GO:0004370	SP_2186
SSU_RS03040	40	169.656	304.165	-0.842244	0.000117142	0.00716143	OG0001206			Crp family regulatory protein	Crp/Fnr family transcriptional regulator	SSU0579	DNA binding & regulation of transcription, DNA-templated	GO:0003677 & GO:0006355	NA
SSU_RS06805	34	603.005	193.236	1.6418	0.00011488	0.00716143	OG0000017			putative phage integrase	site-specific integrase	SSU1347	DNA integration & DNA binding & DNA recombination	GO:0015074 & GO:0003677 & GO:0006310	NA
SSU_RS07455	32	142.957	46.9204	1.6073	0.000115798	0.00716143	OG0001542			putative surface-anchored protein	YSIRK-type signal peptide-containing protein	SSU1476			NA
SSU_RS01210	40	683.305	323.025	1.08088	0.000134346	0.00786117	OG0000703			putative exported protein	LysM peptidoglycan-binding domain-containing protein	SSU0215			NA
SSU_RS05620	40	905.502	1406.57	-0.635392	0.000134346	0.00786117	OG0001042			putative membrane protein	LysM peptidoglycan-binding domain-containing protein	SSU1108			NA
SSU_RS07755	40	453.714	348.907	0.378942	0.000134346	0.00786117	OG0000782			replication initiation and membrane attachment protein	replication initiation/membrane attachment protein	SSU1537			NA
SSU_RS05000	40	43.3281	22.6953	0.932908	0.000153815	0.00887361	OG0001118			putative membrane protein	threonine/serine exporter family protein	SSU0982			SP_1731
SSU_RS01745	40	132.905	71.2685	0.899058	0.000175817	0.00973173	OG0001378				haloacid dehalogenase				SP_1997
SSU_RS03115	34	198.437	304.311	-0.616864	0.00017386	0.00973173	OG0001556	dltA	dltA	D-alanine--poly(phosphoribitol) ligase subunit 1	D-alanine--poly(phosphoribitol) ligase subunit DltA	SSU0596	D-alanine [D-alanyl carrier protein] ligase activity & lipoteichoic acid biosynthetic process & ATP binding	GO:0047473 & GO:0070395 & GO:0005524	SP_2176
SSU_RS04825	40	81.3303	209.438	-1.36466	0.000175817	0.00973173	OG0000000				IS110 family transposase		transposase activity & transposition, DNA-mediated & DNA binding	GO:0004803 & GO:0006313 & GO:0003677	NA
SSU_RS10170	26	34.0609	197.716	-2.53724	0.000185966	0.0101562	OG0001680				VanZ family protein				NA
SSU_RS01575	40	534.55	255.046	1.06757	0.000200639	0.0105361	OG0000745			ferric uptake regulator family protein	transcriptional repressor	SSU0289	DNA-binding transcription factor activity & regulation of transcription, DNA-templated	GO:0003700 & GO:0006355	NA
SSU_RS02585	40	130.189	69.9907	0.895374	0.000200639	0.0105361	OG0000222			putative lipoprotein	DUF4430 domain-containing protein	SSU0477			NA
SSU_RS03025	40	227.113	324.724	-0.515802	0.000200639	0.0105361	OG0001203		rapZ	P-loop ATPase protein family protein	RNase adapter RapZ	SSU0575	ATP binding	GO:0005524	SP_1566
SSU_RS05165	40	2170.67	1586.99	0.45184	0.000228603	0.0117045	OG0001101	atpG		ATP synthase gamma chain	F0F1 ATP synthase subunit gamma	SSU1015	proton-transporting ATP synthase activity, rotational mechanism & proton-transporting ATP synthase complex, catalytic core F(1) & ATP synthesis coupled proton transport	GO:0046933 & GO:0045261 & GO:0015986	SP_1509
SSU_RS06645	40	587.086	288.714	1.02393	0.000228603	0.0117045	OG0000922			conserved hypothetical protein	lactonase family protein	SSU1315	protein binding	GO:0005515	SP_1506
SSU_RS01320	38	146.821	63.7485	1.20359	0.000237267	0.0119981	OG0001375			haloacid dehalogenase-like hydrolase	HAD family hydrolase	SSU0237	hydrolase activity	GO:0016787	NA
SSU_RS00370	40	221.005	316.992	-0.520366	0.000260055	0.0128335	OG0000611	ruvA	ruvA	Holliday junction DNA helicase RuvA	Holliday junction branch migration protein RuvA	SSU0058	DNA recombination & ATP binding & DNA repair & DNA helicase activity & DNA binding & four-way junction helicase activity & Holliday junction helicase complex	GO:0006310 & GO:0005524 & GO:0006281 & GO:0003678 & GO:0003677 & GO:0009378 & GO:0009379	SP_0179
SSU_RS05035	40	226.516	768.739	-1.76288	0.000260055	0.0128335	OG0001113	folE	folE	GTP cyclohydrolase I	GTP cyclohydrolase I FolE	SSU0989	tetrahydrofolate biosynthetic process & GTP cyclohydrolase I activity	GO:0046654 & GO:0003934	NA
SSU_RS04535	34	266.24	79.8405	1.73754	0.000268378	0.0130866	OG0001635			putative membrane protein	hypothetical protein	SSU0888			NA
SSU_RS02350	36	115.029	342.677	-1.57485	0.000277431	0.0133689	OG0000008				class C sortase				NA
SSU_RS03490	34	243.382	9.97433	4.60886	0.000282588	0.0134591	OG0001564	glpO	glpO	alpha-glycerophosphate oxidase	type 1 glycerol-3-phosphate oxidase	SSU0676	glycerol-3-phosphate metabolic process & oxidoreductase activity & glycerol-3-phosphate dehydrogenase complex & oxidation-reduction process & glycerol-3-phosphate dehydrogenase (quinone) activity	GO:0006072 & GO:0016491 & GO:0009331 & GO:0055114 & GO:0004368	SP_2185
SSU_RS05020	40	385.068	1252.67	-1.70183	0.000295381	0.0139067	OG0001116	folK	folK	2-amino-4-hydroxy-6-hydroxymethyldihydropteridi ne pyrophosphokinase	2-amino-4-hydroxy-6-hydroxymethyldihydropteridine diphosphokinase	SSU0986	2-amino-4-hydroxy-6-hydroxymethyldihydropteridine diphosphokinase activity & folic acid-containing compound biosynthetic process	GO:0003848 & GO:0009396	NA
OG0001793	22	186.389	21.6802	3.10387	0.00030001	0.0139641	OG0001793						DNA binding & DNA recombination & DNA integration	GO:0003677 & GO:0006310 & GO:0015074	SP_0296
SSU_RS10400	28	2.61482	20.5155	-2.97193	0.000304078	0.0139944	OG0001696				hypothetical protein				NA
SSU_RS02445	40	89.0649	141.122	-0.664013	0.000334995	0.0147542	OG0000241	folD		FolD bifunctional protein [includes: methylenetetrahydrofolate dehydrogenase/methenyltetrahydrofolate cyclohydrolase]	bifunctional methylenetetrahydrofolate dehydrogenase/methenyltetrahydrofolate cyclohydrolase	SSU0448	oxidation-reduction process & methylenetetrahydrofolate dehydrogenase (NADP+) activity & catalytic activity	GO:0055114 & GO:0004488 & GO:0003824	SP_0825
SSU_RS02640	26	1488.37	212.51	2.80813	0.000330288	0.0147542	OG0000004				IS30 family transposase		nucleic acid binding & DNA integration	GO:0003676 & GO:0015074	NA
SSU_RS05015	40	348.816	1174.91	-1.75201	0.000334995	0.0147542	OG0000154			divalent ion symporter	GntP family permease	SSU0985	gluconate transmembrane transport & membrane & gluconate transmembrane transporter activity	GO:0035429 & GO:0016020 & GO:0015128	NA
SSU_RS07730	36	284.802	82.4279	1.78876	0.00032601	0.0147542	OG0001479			putative membrane protein	hypothetical protein	SSU1532			NA
SSU_RS02900	28	350.566	23.1888	3.91818	0.000339757	0.0148047	OG0000026				IS66 family transposase				NA
SSU_RS01630	38	132.893	41.5781	1.67637	0.000362916	0.0156474	OG0000753			NADH:flavin oxidoreductase / NADH oxidase family protein	NADH:flavin oxidoreductase	SSU0301	catalytic activity & oxidation-reduction process & oxidoreductase activity & FMN binding	GO:0003824 & GO:0055114 & GO:0016491 & GO:0010181	NA
OG0001703	38	46.0351	125.131	-1.44263	0.000416528	0.0156879	OG0001703								NA
OG0001841	20	187.278	8.40237	4.47824	0.000412797	0.0156879	OG0001841			hypothetical protein		SSU0059			NA
SSU_RS00005	40	442.463	269.505	0.715243	0.000428967	0.0156879	OG0000122	dnaA	dnaA	chromosomal replication initiator protein	chromosomal replication initiator protein DnaA	SSU0001	DNA replication origin binding & regulation of DNA replication & DNA binding & ATP binding & DNA replication initiation & sequence-specific DNA binding	GO:0003688 & GO:0006275 & GO:0003677 & GO:0005524 & GO:0006270 & GO:0043565	NA
SSU_RS00010	40	583.931	422.735	0.466044	0.00037936	0.0156879	OG0000580	dnaN	dnaN	DNA polymerase III, beta chain	DNA polymerase III subunit beta	SSU0002	3'-5' exonuclease activity & DNA polymerase III complex & DNA replication & DNA-directed DNA polymerase activity & DNA binding	GO:0008408 & GO:0009360 & GO:0006260 & GO:0003887 & GO:0003677	SP_0002
SSU_RS02320	40	545.427	994.801	-0.867023	0.000428967	0.0156879	OG0000256			putative membrane protein	DUF3165 family protein	SSU0422			NA
SSU_RS02795	20	599.845	2856.67	-2.25167	0.000412797	0.0156879	OG0001788	csp2G		putative glycosyl transferase	glycosyltransferase family 4 protein	SSU0521	transferase activity, transferring glycosyl groups	GO:0016757	NA
SSU_RS02835	20	674.435	2080.67	-1.6253	0.000412797	0.0156879	OG0001809			putative lipooligosaccharide sialyltransferase	hypothetical protein	SSU0533			NA
SSU_RS02845	20	578.655	1423.89	-1.29906	0.000412797	0.0156879	OG0001810	neuB	neuB	putative N-acetylneuraminic acid synthase	N-acetylneuraminate synthase	SSU0535	catalytic activity & carbohydrate biosynthetic process	GO:0003824 & GO:0016051	NA
SSU_RS02850	20	711.811	1900.03	-1.41646	0.000412797	0.0156879	OG0001811	neuC	neuC	putative UDP-N-acetylglucosamine 2-epimerase	UDP-N-acetylglucosamine 2-epimerase (hydrolyzing)	SSU0536	hydrolase activity, hydrolyzing O-glycosyl compounds & UDP-N-acetylglucosamine 2-epimerase activity & UDP-N-acetylglucosamine metabolic process	GO:0004553 & GO:0008761 & GO:0006047	NA
SSU_RS02995	40	447.946	886.9	-0.985447	0.00037936	0.0156879	OG0001201	aspC		aspartate aminotransferase	pyridoxal phosphate-dependent aminotransferase	SSU0569	biosynthetic process & pyridoxal phosphate binding & catalytic activity	GO:0009058 & GO:0030170 & GO:0003824	SP_1544
SSU_RS03510	40	466.42	807.242	-0.79137	0.000428967	0.0156879	OG0001245		pepF	putative oligopeptidase	oligoendopeptidase F	SSU0680	metalloendopeptidase activity & proteolysis	GO:0004222 & GO:0006508	NA
SSU_RS06340	40	703.153	409.761	0.779057	0.000428967	0.0156879	OG0000959			conserved hypothetical protein	metal-sulfur cluster assembly factor	SSU1254			SP_1074
SSU_RS06425	20	135.101	381.656	-1.49823	0.000412797	0.0156879	OG0000053			type I restriction-modification system S protein	restriction endonuclease subunit S	SSU1272	DNA modification & DNA binding	GO:0006304 & GO:0003677	NA
SSU_RS07245	32	472.837	694.805	-0.555266	0.000373821	0.0156879	OG0001608			putative flavoprotein	NAD(P)H-dependent oxidoreductase	SSU1434			NA
SSU_RS07815	40	482.998	355.342	0.442809	0.00037936	0.0156879	OG0000316	ftsL	ftsL	putative cell division protein	cell division protein FtsL	SSU1549	cell division & integral component of membrane	GO:0051301 & GO:0016021	NA
SSU_RS09485	20	1506.16	23.9376	5.97545	0.000412797	0.0156879	OG0001827				LPXTG cell wall anchor domain-containing protein				NA
SSU_RS09495	20	971.415	19.7097	5.62311	0.000412797	0.0156879	OG0001536			putative accessory pilus subunit protein	discoidin domain-containing protein & carboxypeptidase regulatory-like domain-containing protein	SSU1888			NA
SSU_RS08780	36	81.9451	158.876	-0.955174	0.000446524	0.0161855	OG0001447			nitroreductase family protein	nitroreductase family protein	SSU1744	oxidoreductase activity, acting on NAD(P)H, nitrogenous group as acceptor & cellular response to oxidative stress & oxidoreductase activity	GO:0016657 & GO:0034599 & GO:0016491	NA
SSU_RS01035	28	30.0223	12.1713	1.30255	0.000477783	0.0169569	OG0001698			putative PTS multi-domain regulator	BglG family transcription antiterminator	SSU0178	phosphoenolpyruvate-dependent sugar phosphotransferase system & protein-N(PI)-phosphohistidine-sugar phosphotransferase activity & regulation of transcription, DNA-templated	GO:0009401 & GO:0008982 & GO:0006355	NA
SSU_RS02580	40	200.793	100.366	1.00044	0.000484365	0.0169569	OG0001346			putative membrane protein	hypothetical protein	SSU0476			NA
SSU_RS08000	40	276.144	435.279	-0.65652	0.000484365	0.0169569	OG0000343			conserved hypothetical protein	DUF956 family protein	SSU1586			SP_0412
SSU_RS09690	38	204.886	101.909	1.00754	0.000477149	0.0169569	OG0000119			glycosyl transferase	glycosyltransferase family 2 protein	SSU1926			NA
SSU_RS00805	40	7.78657	1.66703	2.22371	0.000546136	0.0186415	OG0000662			putative membrane protein	prepilin-type N-terminal cleavage/methylation domain-containing protein	SSU0131			NA
SSU_RS06980	40	75.2627	127.516	-0.760667	0.000546136	0.0186415	OG0000892			conserved hypothetical protein	GIY-YIG nuclease family protein	SSU1381			SP_1535
SSU_RS09910	40	232.716	103.236	1.17262	0.000546136	0.0186415	OG0000578	htrA		serine protease	trypsin-like peptidase domain-containing protein	SSU1968	serine-type endopeptidase activity & proteolysis & protein binding	GO:0004252 & GO:0006508 & GO:0005515	NA
SSU_RS01390	40	61.4869	15.238	2.01261	0.000614928	0.0204776	OG0000723			MutT/NUDIX hydrolase family protein	CoA pyrophosphatase	SSU0251	hydrolase activity	GO:0016787	NA
SSU_RS05180	40	1369.47	971.283	0.49565	0.000614928	0.0204776	OG0001098	atpF	atpF	ATP synthase B chain	F0F1 ATP synthase subunit B	SSU1018	proton-transporting ATP synthase complex, coupling factor F(o) & proton transmembrane transporter activity & ATP synthesis coupled proton transport	GO:0045263 & GO:0015078 & GO:0015986	NA
SSU_RS06280	40	621.236	444.727	0.482223	0.000614928	0.0204776	OG0000208	prfB	prfB	peptide chain release factor 2	peptide chain release factor 2	SSU1240	translational termination & cytoplasm & translation release factor activity, codon specific & translation release factor activity	GO:0006415 & GO:0005737 & GO:0016149 & GO:0003747	SP_0755
SSUD12_RS08980	14	234.149	40.22	2.54144	0.000666001	0.0219995	OG0001972						hydrolase activity	GO:0016787	NA
SSU_RS02480	40	170.166	105.143	0.69458	0.000691426	0.0221256	OG0000240			putative membrane protein	DUF3270 domain-containing protein	SSU0456			NA
SSU_RS05025	40	255.52	750.869	-1.55512	0.000691426	0.0221256	OG0001115	folQ	folB	dihydroneopterin aldolase	dihydroneopterin aldolase	SSU0987	dihydroneopterin aldolase activity & folic acid-containing compound metabolic process	GO:0004150 & GO:0006760	NA
SSU_RS06270	40	772.705	565.001	0.451664	0.000691426	0.0221256	OG0000206	ftsX		putative cell division protein	ABC transporter permease	SSU1238	membrane & integral component of membrane	GO:0016020 & GO:0016021	SP_0757
SSU_RS07055	40	335.55	273.813	0.293337	0.000691426	0.0221256	OG0000886			putative ADP-ribose pyrophosphatase	NUDIX hydrolase	SSU1396	hydrolase activity	GO:0016787	SP_0989
SSU_RS02905	30	1228.64	121.217	3.3414	0.000717248	0.022774	OG0000029				IS30 family transposase		transposase activity & transposition, DNA-mediated & DNA integration & DNA binding & nucleic acid binding	GO:0004803 & GO:0006313 & GO:0015074 & GO:0003677 & GO:0003676	NA
SSU_RS01490	40	138.552	211.564	-0.610668	0.000776388	0.023732	OG0000733	fni		isopentenyl-diphosphate delta-isomerase	type 2 isopentenyl-diphosphate Delta-isomerase	SSU0272	isoprenoid biosynthetic process & oxidoreductase activity & isopentenyl-diphosphate delta-isomerase activity & FMN binding & catalytic activity	GO:0008299 & GO:0016491 & GO:0004452 & GO:0010181 & GO:0003824	NA
SSU_RS03455	30	19.4928	44.3874	-1.18721	0.000754268	0.023732	OG0001688			hypothetical protein	iron-containing alcohol dehydrogenase	SSU0669	metal ion binding & oxidation-reduction process & oxidoreductase activity	GO:0046872 & GO:0055114 & GO:0016491	NA
SSU_RS05825	40	109.379	82.9923	0.398281	0.000776388	0.023732	OG0001018	miaA	miaA	tRNA delta(2)-isopentenylpyrophosphate transferase	tRNA (adenosine(37)-N6)-dimethylallyltransferase MiaA	SSU1148	tRNA processing	GO:0008033	SP_0671
SSU_RS06395	40	330.518	171.193	0.949105	0.000776388	0.023732	OG0000950	glgP	glgP	putative glycogen phosphorylase	glycogen/starch/alpha-glucan family phosphorylase	SSU1265	carbohydrate metabolic process & pyridoxal phosphate binding & glycogen phosphorylase activity & 1,4-alpha-oligoglucan phosphorylase activity	GO:0005975 & GO:0030170 & GO:0008184 & GO:0004645	SP_2106
SSU_RS06995	40	90.9559	45.4998	0.999306	0.000776388	0.023732	OG0000890			acetyltransferase (GNAT) family protein	GNAT family N-acetyltransferase	SSU1384	N-acetyltransferase activity	GO:0008080	NA
SSUD12_RS01950	22	252.946	11.4845	4.46108	0.000850611	0.0258082	OG0001821						transferase activity, transferring amino-acyl groups & cell wall macromolecule biosynthetic process	GO:0016755 & GO:0044038	NA
SSU_RS07270	40	88.0718	52.6638	0.741869	0.000870619	0.026221	OG0000858	birA		BirA bifunctional protein [includes: biotin operon repressor; biotin--[acetyl-CoA-carboxylase] synthetase]	bifunctional biotin--[acetyl-CoA-carboxylase] synthetase/biotin operon repressor	SSU1439	cellular protein modification process & biotin-[acetyl-CoA-carboxylase] ligase activity & regulation of transcription, DNA-templated	GO:0006464 & GO:0004077 & GO:0006355	NA
SSU_RS02535	40	464.829	745.617	-0.681734	0.000975002	0.0279273	OG0000230			putative permease	ABC transporter permease	SSU0467	membrane	GO:0016020	NA
SSU_RS04530	40	110.39	48.4708	1.18742	0.000975002	0.0279273	OG0001173	cysD		O-acetylhomoserine (thiol)-lyase	O-acetylhomoserine aminocarboxypropyltransferase/cysteine synthase	SSU0887	transferase activity, transferring alkyl or aryl (other than methyl) groups & cellular amino acid metabolic process & transsulfuration & catalytic activity & pyridoxal phosphate binding	GO:0016765 & GO:0006520 & GO:0019346 & GO:0003824 & GO:0030170	NA
SSU_RS06100	40	358.283	664.209	-0.890539	0.000975002	0.0279273	OG0000974			putative membrane protein	DUF975 family protein	SSU1205			NA
SSU_RS08370	40	1032.32	1286.71	-0.3178	0.000975002	0.0279273	OG0000401	oppC		oligopeptide transport system permease protein OppC	ABC transporter permease	SSU1660	transmembrane transport & membrane	GO:0055085 & GO:0016020	NA
SSU_RS08435	40	523.509	266.221	0.975593	0.000975002	0.0279273	OG0000414	bacA		undecaprenol kinase (bacitracin resistance protein)	undecaprenyl-diphosphate phosphatase	SSU1674	dephosphorylation & membrane & undecaprenyl-diphosphatase activity	GO:0016311 & GO:0016020 & GO:0050380	NA
SSU_RS09810	40	1328.08	515.001	1.36669	0.000975002	0.0279273	OG0000562			putative exported protein	LysM peptidoglycan-binding domain-containing protein	SSU1950			SP_0107
SSU_RS09905	40	91.8652	43.9742	1.06286	0.000975002	0.0279273	OG0000577		rlmH	conserved hypothetical protein	23S rRNA (pseudouridine(1915)-N(3))-methyltransferase RlmH	SSU1967	rRNA processing & methyltransferase activity	GO:0006364 & GO:0008168	SP_2238
SSU_RS02790	40	498.168	2024.35	-2.02276	0.00109047	0.0303849	OG0000020				glycosyltransferase family 1 protein & DUF1972 domain-containing protein				NA
SSU_RS04525	40	58.7692	21.7558	1.43366	0.00109047	0.0303849	OG0001174			ABC transporter, ATP-binding protein	ABC-F family ATP-binding cassette domain-containing protein	SSU0886	ATP binding & ATPase activity	GO:0005524 & GO:0016887	NA
SSU_RS07560	40	16.5656	34.2803	-1.04919	0.00109047	0.0303849	OG0000813			ABC-2 type transporter membrane protein	ABC transporter permease	SSU1498	transmembrane transport & integral component of membrane & ATP-binding cassette (ABC) transporter complex	GO:0055085 & GO:0016021 & GO:0043190	NA
SSU_RS09255	40	87.8248	6.66714	3.71949	0.00109047	0.0303849	OG0000111			hypothetical protein	hypothetical protein	SSU1837			NA
SSU_RS05050	40	23.7388	11.4799	1.04814	0.00121806	0.0334844	OG0001110			conserved hypothetical protein	polyphosphate polymerase domain-containing protein	SSU0992			NA
SSU_RS05945	40	125.197	37.3698	1.74426	0.00121806	0.0334844	OG0000997			conserved hypothetical protein	hypothetical protein	SSU1174			NA
SSU_RS07910	36	81.0509	11.3237	2.83949	0.00124244	0.033927	OG0001440			putative membrane protein	hypothetical protein	SSU1568			NA
SSU_RS02265	40	151.515	194.542	-0.360623	0.00135884	0.0361417	OG0000261			glyoxalase/bleomycin resistance protein/dioxygenase superfamily protein	VOC family protein	SSU0410			NA
SSU_RS02395	40	1300.75	1654.44	-0.346996	0.00135884	0.0361417	OG0000092			putative RNA-binding protein	RNA-binding protein	SSU0438	RNA binding	GO:0003723	NA
SSU_RS03035	40	274.107	354.589	-0.371405	0.00135884	0.0361417	OG0001205		whiA	conserved hypothetical protein	DNA-binding protein WhiA	SSU0577	regulation of sporulation	GO:0043937	SP_1564
SSU_RS09370	40	8.24679	3.4756	1.24657	0.00135884	0.0361417	OG0000519			conserved hypothetical protein	DUF871 domain-containing protein	SSU1860	catalytic activity	GO:0003824	NA
SSU_RS08595	26	2.44636	5.59833	-1.19436	0.0014681	0.0387957	OG0001665			extracellular solute-binding protein	ABC transporter substrate-binding protein	SSU1707			SP_0092
SSU_RS00200	40	833.441	670.106	0.314691	0.00151401	0.0392492	OG0000592	prsA1		ribose-phosphate pyrophosphokinase 1	ribose-phosphate diphosphokinase	SSU0021	ribose phosphate diphosphokinase activity & ribonucleoside monophosphate biosynthetic process & magnesium ion binding & nucleotide biosynthetic process & nucleoside metabolic process & cellular biosynthetic process	GO:0004749 & GO:0009156 & GO:0000287 & GO:0009165 & GO:0009116 & GO:0044249	SP_0027
SSU_RS03860	40	272.084	390.665	-0.52188	0.00151401	0.0392492	OG0001290	murB	murB	UDP-N-acetylenolpyruvoylglucosamine reductase	UDP-N-acetylmuramate dehydrogenase	SSU0750	oxidoreductase activity & flavin adenine dinucleotide binding & oxidation-reduction process & UDP-N-acetylmuramate dehydrogenase activity & FAD binding	GO:0016491 & GO:0050660 & GO:0055114 & GO:0008762 & GO:0071949	SP_1390
SSU_RS06190	40	143.896	93.943	0.615167	0.00151401	0.0392492	OG0000197	coaE		dephospho-CoA kinase	dephospho-CoA kinase	SSU1223	ATP binding & dephospho-CoA kinase activity & coenzyme A biosynthetic process	GO:0005524 & GO:0004140 & GO:0015937	NA
SSUD12_RS01955	22	299.96	14.6386	4.35692	0.00161366	0.0415695	OG0001820						transferase activity, transferring amino-acyl groups & nucleotide binding & cell wall macromolecule biosynthetic process	GO:0016755 & GO:0000166 & GO:0044038	NA
OG0001733	32	6.48795	2.70044	1.26457	0.00168316	0.0425985	OG0001733			putative DNA-binding protein		SSU0903			NA
SSU_RS02525	40	386.903	702.329	-0.860175	0.00168481	0.0425985	OG0000232			putative exported protein	efflux RND transporter periplasmic adaptor subunit	SSU0465	transmembrane transport & membrane & transmembrane transporter activity	GO:0055085 & GO:0016020 & GO:0022857	NA
SSU_RS04085	40	241.183	307.675	-0.351281	0.00168481	0.0425985	OG0001318			putative membrane protein	lysozyme family protein	SSU0796			SP_1026
SSU_RS02225	40	137.433	25.197	2.44741	0.00187259	0.0456556	OG0000268			putative beta-galactosidase precursor	beta-galactosidase	SSU0402	beta-galactosidase activity & carbohydrate metabolic process & hydrolase activity, hydrolyzing O-glycosyl compounds	GO:0004565 & GO:0005975 & GO:0004553	SP_0060
SSU_RS02990	40	298.874	826.168	-1.4669	0.00187259	0.0456556	OG0001200			putative membrane protein	DUF5590 domain-containing protein	SSU0568			NA
SSU_RS04540	24	102.462	59.506	0.783986	0.00185741	0.0456556	OG0001755			hypothetical protein	hypothetical protein	SSU0889			NA
SSU_RS06625	40	176.404	137.145	0.36318	0.00187259	0.0456556	OG0000926	fbpS		fibronectin/fibrinogen-binding protein	fibronectin/fibrinogen-binding protein	SSU1311	rescue of stalled ribosome	GO:0072344	SP_0966
SSU_RS07835	36	544.491	64.1436	3.08553	0.00186271	0.0456556	OG0001439			putative membrane protein	membrane protein	SSU1553			NA
SSU_RS08385	40	938.955	1181.78	-0.331831	0.00187259	0.0456556	OG0000404	oppD		oligopeptide transport ATP-binding protein OppD	ABC transporter ATP-binding protein	SSU1663	ATP binding & nucleotide binding & peptide transport & ATPase activity	GO:0005524 & GO:0000166 & GO:0015833 & GO:0016887	NA
SSU_RS00300	38	8.67033	18.001	-1.05392	0.00189626	0.0459591	OG0000604			ABC transporter ATP-binding protein	ABC transporter ATP-binding protein	SSU0042	ATP binding	GO:0005524	NA
SSU_RS03365	22	86.5658	174.07	-1.00779	0.00191388	0.0461131	OG0001695			type I restriction-modification system, restriction protein	type I restriction endonuclease subunit R	SSU0651	endonuclease activity & DNA binding & DNA modification	GO:0004519 & GO:0003677 & GO:0006304	NA
OG0002049	14	8.13716	642.376	-6.30275	0.001998	0.0474323	OG0002049						DNA recombination & DNA binding	GO:0006310 & GO:0003677	NA
SSU_RS00415	38	79.1187	34.1973	1.21014	0.00201494	0.0474323	OG0001537			conserved hypothetical protein	nucleotidyltransferase family protein	SSU0067			NA
SSU_RS03495	32	44.1173	7.8658	2.48768	0.00201323	0.0474323	OG0001598	glpF1		glycerol uptake facilitator protein 1	aquaporin family protein	SSU0677	membrane & channel activity & transmembrane transport	GO:0016020 & GO:0015267 & GO:0055085	SP_2184
SSUD12_RS05865	14	72.0516	0.814376	6.46719	0.001998	0.0474323	OG0001954								NA
SSU_RS02530	40	383.239	639.167	-0.737948	0.0020788	0.0486557	OG0000231			ABC transporter ATP-binding protein	ABC transporter ATP-binding protein	SSU0466	ATP binding & ATPase activity & xenobiotic detoxification by transmembrane export across the plasma membrane & efflux transmembrane transporter activity	GO:0005524 & GO:0016887 & GO:1990961 & GO:0015562	SP_0786
OG0002110	12	398.659	2.36721	7.39582	0.0021645	0.0495296	OG0002110						oxidation-reduction process & metal ion binding & oxidoreductase activity	GO:0055114 & GO:0046872 & GO:0016491	SP_2157
SSU_RS02475	38	48.8113	25.2964	0.948285	0.00212893	0.0495296	OG0001347			MerR family regulatory protein	MerR family transcriptional regulator	SSU0455	regulation of transcription, DNA-templated & DNA binding	GO:0006355 & GO:0003677	NA
SSUD12_RS00270	12	278.438	153.023	0.863607	0.0021645	0.0495296	OG0002035						DNA restriction-modification system & DNA binding & type II site-specific deoxyribonuclease activity	GO:0009307 & GO:0003677 & GO:0009036	NA
SSUD12_RS05640	12	116.006	8.70588	3.73606	0.0021645	0.0495296	OG0002082						peptidase activity	GO:0008233	NA
SSU_RS02215	40	191.801	232.398	-0.276983	0.00230497	0.0510334	OG0000270			GntR family regulatory protein	GntR family transcriptional regulator	SSU0400	DNA-binding transcription factor activity & regulation of transcription, DNA-templated & DNA binding	GO:0003700 & GO:0006355 & GO:0003677	NA
SSU_RS02690	40	72.3079	127.619	-0.819623	0.00230497	0.0510334	OG0000968			putative esterase	esterase	SSU0498			NA
SSU_RS04255	40	31.0171	53.3155	-0.781489	0.00230497	0.0510334	OG0000088			putative transporter permease protein	FtsX-like permease family protein	SSU0831	transmembrane transport & membrane	GO:0055085 & GO:0016020	NA
SSU_RS08460	40	276.795	460.5	-0.734383	0.00230497	0.0510334	OG0000419	ilvA	ilvA	threonine dehydratase biosynthetic	threonine ammonia-lyase IlvA	SSU1679	L-threonine ammonia-lyase activity & pyridoxal phosphate binding & cellular amino acid metabolic process	GO:0004794 & GO:0030170 & GO:0006520	SP_0450
SSU_RS09200	40	237.994	115.163	1.04725	0.00230497	0.0510334	OG0000503			MarR family regulatory protein	MarR family transcriptional regulator	SSU1826	DNA-binding transcription factor activity & regulation of transcription, DNA-templated	GO:0003700 & GO:0006355	NA
SSU_RS09720	40	78.5441	56.9285	0.46435	0.00230497	0.0510334	OG0000552			Calcineurin-like phosphoesterase	metallophosphoesterase	SSU1932	hydrolase activity	GO:0016787	NA
SSU_RS01245	28	97.2888	222.669	-1.19455	0.00251968	0.0547438	OG0001711			acetyltransferase (GNAT) family protein	GNAT family N-acetyltransferase	SSU0222	N-acetyltransferase activity	GO:0008080	NA
SSU_RS02810	40	907.7	2766.5	-1.60777	0.00255275	0.0547438	OG0000007				glycosyltransferase family 2 protein		transferase activity, transferring glycosyl groups	GO:0016757	NA
SSU_RS05175	40	1130.75	844.951	0.420345	0.00255275	0.0547438	OG0001099	atpH		putative ATP synthase delta chain	F0F1 ATP synthase subunit delta	SSU1017	proton-transporting ATP synthase activity, rotational mechanism & ATP synthesis coupled proton transport	GO:0046933 & GO:0015986	NA
SSU_RS08290	40	370.749	268.782	0.464005	0.00255275	0.0547438	OG0000386			ribosomal protein L7Ae/L30e/S12e/Gadd45 family protein	YlxQ-related RNA-binding protein	SSU1643	structural constituent of ribosome & RNA binding & cytosolic large ribosomal subunit	GO:0003735 & GO:0003723 & GO:0022625	SP_0555
SSU_RS09755	40	455.693	320.035	0.509833	0.00255275	0.0547438	OG0000556	rplI	rplI	50S ribosomal protein L9	50S ribosomal protein L9	SSU1939	translation & structural constituent of ribosome & ribosome	GO:0006412 & GO:0003735 & GO:0005840	SP_2204
SSU_RS10255	40	29.0938	13.082	1.15312	0.00255275	0.0547438	OG0000112			putative surface-anchored amylopullulanase	pullulanase	SSU1849	carbohydrate metabolic process & catalytic activity & carbohydrate binding & hydrolase activity, hydrolyzing O-glycosyl compounds	GO:0005975 & GO:0003824 & GO:0030246 & GO:0004553	SP_0268
SSU_RS08620	26	2.50032	4.34227	-0.796338	0.00258872	0.0552259	OG0001669			glycosyl hydrolases family protein	alpha-mannosidase	SSU1712	alpha-mannosidase activity & mannose metabolic process & carbohydrate binding & catalytic activity & carbohydrate metabolic process	GO:0004559 & GO:0006013 & GO:0030246 & GO:0003824 & GO:0005975	NA
SSU_RS09440	18	128.001	313.83	-1.29383	0.00261438	0.0554844	OG0001796			putative membrane protein	putative holin-like toxin	SSU1875			NA
OG0001824	22	50.4957	15.3694	1.7161	0.00264751	0.0558979	OG0001824								NA
OG0002017	14	38.3976	69.2585	-0.850975	0.002664	0.0559577	OG0002017						zinc ion binding	GO:0008270	NA
SSU_RS00380	40	266.862	380.302	-0.511053	0.0028239	0.058124	OG0000612	tag		DNA-3-methyladenine glycosylase I	DNA-3-methyladenine glycosylase I	SSU0060	DNA-3-methyladenine glycosylase activity & base-excision repair & catalytic activity & DNA repair	GO:0008725 & GO:0006284 & GO:0003824 & GO:0006281	SP_0180
SSU_RS01760	40	347.132	497.836	-0.520187	0.0028239	0.058124	OG0000764	codY	codY	GTP-sensing transcriptional pleiotropic repressor	GTP-sensing pleiotropic transcriptional regulator CodY	SSU0320	DNA binding & negative regulation of transcription, DNA-templated & DNA-binding transcription factor activity & GTP binding	GO:0003677 & GO:0045892 & GO:0003700 & GO:0005525	SP_1584
SSU_RS06275	40	719.771	562.982	0.354449	0.0028239	0.058124	OG0000207	ftsE	ftsE	putative cell division ATP-binding protein	cell division ATP-binding protein FtsE	SSU1239	cell division & ATP binding & ATPase activity	GO:0051301 & GO:0005524 & GO:0016887	SP_0756
SSU_RS07805	40	514.992	394.735	0.383664	0.0028239	0.058124	OG0000314	mraY		phospho-N-acetylmuramoyl-pentapeptide-transfera se	phospho-N-acetylmuramoyl-pentapeptide-transferase	SSU1547	phospho-N-acetylmuramoyl-pentapeptide-transferase activity & membrane & integral component of membrane	GO:0008963 & GO:0016020 & GO:0016021	SP_0337
SSU_RS09240	20	229.785	2.84099	6.33775	0.00288958	0.0591785	OG0001825			putative membrane protein	hypothetical protein	SSU1834			NA
SSUD12_RS07780	16	401.723	108.323	1.89086	0.0029526	0.0601685	OG0001783						regulation of transcription, DNA-templated	GO:0006355	NA
SSU_RS00410	40	1001.17	574.542	0.801208	0.00312025	0.0605714	OG0000618			conserved hypothetical protein	DUF1292 domain-containing protein	SSU0066			SP_0194
SSU_RS01825	36	82.1415	4.33991	4.24237	0.00310657	0.0605714	OG0000313			hypothetical protein	hypothetical protein	SSU0333			NA
SSU_RS02010	40	649.534	460.76	0.49539	0.00312025	0.0605714	OG0000297	recU	recU	putative recombination protein U homologue	Holliday junction resolvase RecU	SSU0371	nucleic acid binding & DNA repair & nuclease activity	GO:0003676 & GO:0006281 & GO:0004518	SP_0370
SSU_RS03080	40	384.116	502.98	-0.388959	0.00312025	0.0605714	OG0001213	argR		arginine repressor	arginine repressor	SSU0588	DNA-binding transcription factor activity & arginine metabolic process & regulation of transcription, DNA-templated & protein complex oligomerization & arginine binding	GO:0003700 & GO:0006525 & GO:0006355 & GO:0051259 & GO:0034618	SP_0893
SSU_RS04990	40	172.505	76.5084	1.17295	0.00312025	0.0605714	OG0001120			putative membrane protein	DUF1304 domain-containing protein	SSU0980			SP_2061
SSU_RS05185	40	1456.34	1066.98	0.448812	0.00312025	0.0605714	OG0001097	atpB	atpB	ATP synthase A chain	F0F1 ATP synthase subunit A	SSU1019	proton-transporting ATP synthase complex, coupling factor F(o) & proton transmembrane transporter activity & ATP synthesis coupled proton transport	GO:0045263 & GO:0015078 & GO:0015986	NA
SSU_RS07260	40	113.903	77.7379	0.551117	0.00312025	0.0605714	OG0000860			hypothetical protein	hypothetical protein	SSU1437			NA
SSU_RS07565	40	23.8183	48.4895	-1.0256	0.00312025	0.0605714	OG0000812			ABC transporter ATP-binding protein	ABC transporter ATP-binding protein	SSU1499	ATP binding & ATPase activity	GO:0005524 & GO:0016887	NA
SSU_RS09815	40	306.188	240.667	0.347378	0.00312025	0.0605714	OG0000563			putative cobalt transport protein	energy-coupling factor transporter transmembrane protein EcfT	SSU1951	transmembrane transporter activity & integral component of membrane & transmembrane transport	GO:0022857 & GO:0016021 & GO:0055085	SP_2219
SSUD12_RS02955	26	554.908	210.895	1.39573	0.00305435	0.0605714	OG0001719								SP_1786
OG0001892	18	25.1754	3.8736	2.70027	0.00323206	0.0624459	OG0001892						DNA binding	GO:0003677	NA
SSU_RS02460	30	36.2745	36.5364	-0.0103782	0.00335481	0.0645131	OG0001433			putative membrane protein	hypothetical protein	SSU0451	cell adhesion	GO:0007155	NA
SSU_RS02565	40	301.727	237.183	0.347242	0.00344382	0.0656087	OG0000225			putative membrane protein	DUF368 domain-containing protein	SSU0473			SP_0986
SSU_RS07220	40	102.953	151.631	-0.558574	0.00344382	0.0656087	OG0000867			GtrA-like protein	GtrA family protein	SSU1429	integral component of membrane & polysaccharide biosynthetic process	GO:0016021 & GO:0000271	NA
SSU_RS01505	40	108.721	49.1648	1.14493	0.00379667	0.0713356	OG0000734			conserved hypothetical protein	ACT domain-containing protein	SSU0275			SP_0238
SSU_RS02635	40	272.346	201.168	0.437036	0.00379667	0.0713356	OG0000213			conserved hypothetical protein	DUF1934 domain-containing protein	SSU0487			NA
SSU_RS03270	40	199.443	145.669	0.453288	0.00379667	0.0713356	OG0001236	exoA	xth	exodeoxyribonuclease	exodeoxyribonuclease III	SSU0627	DNA binding & DNA repair & endonuclease activity & nuclease activity	GO:0003677 & GO:0006281 & GO:0004519 & GO:0004518	SP_1845
OG0002134	12	170.328	9.67802	4.13746	0.0040404	0.0755685	OG0002134						catalytic activity	GO:0003824	NA
SSU_RS03030	40	264.182	335.791	-0.346031	0.00418105	0.0767964	OG0001204			conserved hypothetical protein	YvcK family protein	SSU0576	LPPG:FO 2-phospho-L-lactate transferase activity	GO:0043743	SP_1565
SSU_RS05005	40	52.0565	24.5025	1.08715	0.00418105	0.0767964	OG0001405			putative membrane protein	threonine/serine exporter family protein	SSU0983			SP_1730
SSU_RS08190	40	184.543	260.003	-0.494567	0.00418105	0.0767964	OG0000370			putative metallopeptidase	aminopeptidase P family protein	SSU1624	hydrolase activity	GO:0016787	SP_0187
SSU_RS08735	40	243.45	183.347	0.409048	0.00418105	0.0767964	OG0000441			Major Facilitator Superfamily protein	MFS transporter	SSU1735	transmembrane transporter activity & transmembrane transport	GO:0022857 & GO:0055085	NA
SSU_RS08485	38	9.64147	37.1635	-1.94656	0.004272	0.0777702	OG0001351			putative membrane protein	phosphodiester glycosidase family protein	SSU1684			NA
SSUD12_RS00260	12	270.515	125.779	1.10482	0.004329	0.0777702	OG0001990						DNA methylation on adenine & methyltransferase activity & methylation & site-specific DNA-methyltransferase (adenine-specific) activity & nucleic acid binding	GO:0032775 & GO:0008168 & GO:0032259 & GO:0009007 & GO:0003676	NA
SSUD12_RS01180	12	94.8312	208.139	-1.13411	0.004329	0.0777702	OG0000171								NA
SSUD12_RS01205	12	61.3154	143.469	-1.22642	0.004329	0.0777702	OG0002025								NA
SSUD12_RS01210	12	75.5529	123.597	-0.71009	0.004329	0.0777702	OG0002026								NA
SSU_RS00035	40	163.583	127.144	0.363564	0.0045993	0.0801649	OG0000583	pth		peptidyl-tRNA hydrolase	aminoacyl-tRNA hydrolase	SSU0007	aminoacyl-tRNA hydrolase activity	GO:0004045	SP_0005
SSU_RS05135	40	101.509	75.4643	0.427735	0.0045993	0.0801649	OG0001106	endA		putative competence associated endonuclease	DNA/RNA non-specific endonuclease	SSU1009	metal ion binding & hydrolase activity & nucleic acid binding	GO:0046872 & GO:0016787 & GO:0003676	SP_1964
SSU_RS07550	40	43.1396	71.5818	-0.730578	0.0045993	0.0801649	OG0000815			response regulator protein	response regulator transcription factor	SSU1496	phosphorelay signal transduction system & regulation of transcription, DNA-templated & DNA binding	GO:0000160 & GO:0006355 & GO:0003677	SP_2000
SSU_RS07810	40	614.773	498.761	0.301706	0.0045993	0.0801649	OG0000315	pbpX		putative penicillin binding protein 2x	penicillin-binding protein	SSU1548	penicillin binding	GO:0008658	NA
SSU_RS07900	40	294.705	477.292	-0.6956	0.0045993	0.0801649	OG0000328			TrkA family transport protein	TrkA family potassium uptake protein	SSU1566	potassium ion transport & cation transmembrane transporter activity	GO:0006813 & GO:0008324	NA
SSU_RS08480	40	8.09925	27.2135	-1.74846	0.0045993	0.0801649	OG0000423			putative glycosyl transferase	bifunctional glycosyltransferase family 2/GtrA family protein	SSU1683	integral component of membrane & polysaccharide biosynthetic process	GO:0016021 & GO:0000271	NA
SSU_RS10230	38	167.678	2767.86	-4.045	0.0045946	0.0801649	OG0000044				pyridoxamine 5'-phosphate oxidase family protein				NA
SSU_RS02490	40	373.987	525.164	-0.489778	0.00505393	0.0851889	OG0000238			putative peptidase	U32 family peptidase	SSU0458			SP_1427, SP_1429
SSU_RS03320	22	251.025	57.9579	2.11475	0.00492139	0.0851889	OG0001750			type III restriction-modification system, restriction enzyme	DEAD/DEAH box helicase family protein	SSU0642	hydrolase activity & ATP binding & DNA binding	GO:0016787 & GO:0005524 & GO:0003677	NA
SSU_RS04800	36	78.6495	137.114	-0.801864	0.00502658	0.0851889	OG0001407			putative lipoprotein	transglutaminase	SSU0943			NA
SSU_RS05170	40	1947.63	1528.05	0.350027	0.00505393	0.0851889	OG0001100	atpA		ATP synthase alpha chain	F0F1 ATP synthase subunit alpha	SSU1016	ATP metabolic process & ATP synthesis coupled proton transport & proton transmembrane transport & proton-transporting ATP synthase activity, rotational mechanism & adenyl ribonucleotide binding & ATP binding & proton-transporting ATP synthase complex, catalytic core F(1)	GO:0046034 & GO:0015986 & GO:1902600 & GO:0046933 & GO:0032559 & GO:0005524 & GO:0045261	SP_1510
SSU_RS06345	40	607.795	475.263	0.354859	0.00505393	0.0851889	OG0000958	rpoD	rpoD	RNA polymerase sigma factor RpoD	RNA polymerase sigma factor RpoD	SSU1255	sigma factor activity & DNA-templated transcription, initiation & regulation of transcription, DNA-templated & DNA binding & DNA-binding transcription factor activity	GO:0016987 & GO:0006352 & GO:0006355 & GO:0003677 & GO:0003700	SP_1073
SSU_RS06695	40	86.2355	104.428	-0.276161	0.00505393	0.0851889	OG0000915		serB	haloacid dehalogenase-like hydrolase	phosphoserine phosphatase SerB	SSU1325	phosphoserine phosphatase activity & L-serine biosynthetic process	GO:0004647 & GO:0006564	NA
SSU_RS06700	40	980.681	867.601	0.176752	0.00505393	0.0851889	OG0000914	ezrA	ezrA	septation ring formation regulator	septation ring formation regulator EzrA	SSU1326	integral component of membrane & septin ring assembly & septin ring	GO:0016021 & GO:0000921 & GO:0005940	NA
SSU_RS09245	40	98.9533	59.0621	0.744516	0.00505393	0.0851889	OG0000510			Calcineurin-like phosphoesterase	serine/threonine protein phosphatase	SSU1835	hydrolase activity	GO:0016787	SP_1201
SSU_RS03475	34	23.098	10.3082	1.16397	0.00551234	0.0907254	OG0001561			pyridine nucleotide-disulphide oxidoreductase	FAD-dependent oxidoreductase	SSU0673	oxidoreductase activity & oxidation-reduction process & flavin adenine dinucleotide binding	GO:0016491 & GO:0055114 & GO:0050660	NA
SSU_RS03620	40	210.595	303.653	-0.527953	0.00554754	0.0907254	OG0001255			putative membrane protein	DUF4044 domain-containing protein	SSU0703			NA
SSU_RS06825	40	303.222	413.27	-0.446709	0.00554754	0.0907254	OG0000908			putative flavodoxin	flavodoxin	SSU1351	electron transfer activity & FMN binding	GO:0009055 & GO:0010181	SP_1297
SSU_RS07225	40	254.712	196.87	0.371627	0.00554754	0.0907254	OG0000866			ribonuclease BN-like family protein	YihY/virulence factor BrkB family protein	SSU1430			NA
SSU_RS07700	40	346.724	261.714	0.405797	0.00554754	0.0907254	OG0000789	greA	greA	transcription elongation factor	transcription elongation factor GreA	SSU1526	RNA polymerase binding & regulation of DNA-templated transcription, elongation & DNA binding	GO:0070063 & GO:0032784 & GO:0003677	SP_1517
SSU_RS08455	40	278.598	460.053	-0.723614	0.00554754	0.0907254	OG0000418			putative membrane protein	SPFH domain-containing protein	SSU1678			SP_2156
SSU_RS09190	40	344.775	238.912	0.529177	0.00554754	0.0907254	OG0000501			ABC transporter ATP-binding membrane protein	ABC transporter ATP-binding protein	SSU1824	integral component of membrane & transmembrane transport & ATPase-coupled transmembrane transporter activity & ATP binding	GO:0016021 & GO:0055085 & GO:0042626 & GO:0005524	SP_2073
SSUD12_RS04620	24	35.7975	16.5538	1.1127	0.00555959	0.0907254	OG0001715								NA
SSU_RS00665	34	9.93054	34.4829	-1.79594	0.00594115	0.0965672	OG0000031				DUF3173 domain-containing protein				NA
SSU_RS02250	40	20.2045	25.5211	-0.33701	0.00608293	0.0969482	OG0000263			putative aldose 1-epimerase	galactose mutarotase	SSU0407	catalytic activity & carbohydrate binding & carbohydrate metabolic process & hexose metabolic process & isomerase activity	GO:0003824 & GO:0030246 & GO:0005975 & GO:0019318 & GO:0016853	NA
SSU_RS02360	40	238.925	293.496	-0.296785	0.00608293	0.0969482	OG0000254	murG		putative UDP-N-acetylglucosamine-N-acetylmuramyl-(pentapeptide)pyr ophosphoryl-undecaprenol N-acetylglucosamine transferase	UDP-N-acetylglucosamine--N-acetylmuramyl-(pentapeptide) pyrophosphoryl-undecaprenol N-acetylglucosamine transferase	SSU0431	lipid glycosylation & transferase activity, transferring hexosyl groups & carbohydrate metabolic process & undecaprenyldiphospho-muramoylpentapeptide beta-N-acetylglucosaminyltransferase activity	GO:0030259 & GO:0016758 & GO:0005975 & GO:0050511	SP_0689
SSU_RS06840	40	120.741	87.89	0.458147	0.00608293	0.0969482	OG0000906			voltage gated chloride channel protein	chloride channel protein	SSU1354	membrane & chloride transport & transmembrane transport & voltage-gated chloride channel activity	GO:0016020 & GO:0006821 & GO:0055085 & GO:0005247	NA
SSU_RS08005	40	289.835	347.484	-0.261712	0.00608293	0.0969482	OG0000344	serS	serS	seryl-tRNA synthetase	serine--tRNA ligase	SSU1587	nucleotide binding & ATP binding & serine-tRNA ligase activity & aminoacyl-tRNA ligase activity & seryl-tRNA aminoacylation & tRNA aminoacylation for protein translation	GO:0000166 & GO:0005524 & GO:0004828 & GO:0004812 & GO:0006434 & GO:0006418	SP_0411
SSU_RS09805	40	100.478	73.1867	0.457231	0.00608293	0.0969482	OG0000561	sdhA	sdaAA	putative L-serine dehydratase, alpha chain	L-serine ammonia-lyase, iron-sulfur-dependent, subunit alpha	SSU1949	L-serine ammonia-lyase activity & gluconeogenesis	GO:0003941 & GO:0006094	SP_0105
SSU_RS01410	26	915.128	25.3921	5.17152	0.00615385	0.0976983	OG0001587				LPXTG cell wall anchor domain-containing protein				NA
SSU_RS02450	30	34.6959	13.5369	1.35787	0.00621111	0.0982266	OG0001609			hypothetical protein	hypothetical protein	SSU0449			NA
SSU_RS04490	38	639.884	227.844	1.48976	0.0062573	0.0985766	OG0000049	zmpC		putative IgA-specific zinc metalloproteinase	G5 domain-containing protein	SSU0879	metalloendopeptidase activity & zinc ion binding & extracellular region & cell wall & integral component of membrane	GO:0004222 & GO:0008270 & GO:0005576 & GO:0005618 & GO:0016021	NA
SSU_RS05680	36	662.747	571.914	0.21266	0.00632595	0.0992763	OG0001500			rhamnan synthesis protein F family protein	rhamnan synthesis protein F	SSU1120			NA
SSU_RS00385	40	210.236	269.813	-0.35995	0.00666299	0.0999693	OG0000613	cinA		CinA-like protein	competence/damage-inducible protein A	SSU0061			NA
SSU_RS02575	40	295.531	189.791	0.638897	0.00666299	0.0999693	OG0000223			glycosyl hydrolases family protein	glycoside hydrolase family 25 protein	SSU0475	cell wall macromolecule catabolic process & lysozyme activity & peptidoglycan catabolic process	GO:0016998 & GO:0003796 & GO:0009253	NA
SSU_RS03085	40	451.515	640.359	-0.504107	0.00666299	0.0999693	OG0001214	queA	queA	S-adenosylmethionine:tRNA ribosyltransferase-isomerase	tRNA preQ1(34) S-adenosylmethionine ribosyltransferase-isomerase QueA	SSU0589	transferase activity & isomerase activity	GO:0016740 & GO:0016853	SP_1416
SSU_RS03820	40	108.257	160.232	-0.565705	0.00666299	0.0999693	OG0001282			conserved hypothetical protein	DUF4298 domain-containing protein	SSU0741			NA
SSU_RS05040	40	98.6387	68.0594	0.535358	0.00666299	0.0999693	OG0001112	mutX		mutator MutX protein (7,8-dihydro-8-oxoguanine-triphosphatase)	8-oxo-dGTP diphosphatase	SSU0990	hydrolase activity & 8-oxo-7,8-dihydroguanosine triphosphate pyrophosphatase activity & DNA repair	GO:0016787 & GO:0008413 & GO:0006281	SP_1168
SSU_RS05290	40	298.581	118.204	1.33685	0.00666299	0.0999693	OG0001082	icd	icd	isocitrate dehydrogenase [NADP]	NADP-dependent isocitrate dehydrogenase	SSU1040	isocitrate dehydrogenase (NADP+) activity & tricarboxylic acid cycle & oxidoreductase activity, acting on the CH-OH group of donors, NAD or NADP as acceptor & oxidation-reduction process & magnesium ion binding & NAD binding	GO:0004450 & GO:0006099 & GO:0016616 & GO:0055114 & GO:0000287 & GO:0051287	NA
SSU_RS05835	40	237.86	302.297	-0.345852	0.00666299	0.0999693	OG0001016			Major Facilitator Superfamily protein	MFS transporter	SSU1150	transmembrane transporter activity & transmembrane transport	GO:0022857 & GO:0055085	NA
SSU_RS06225	40	28.1316	15.218	0.88642	0.00666299	0.0999693	OG0000203			putative N-acetylmannosamine-6-phosphate 2-epimerase	N-acetylmannosamine-6-phosphate 2-epimerase	SSU1230	catalytic activity & N-acylglucosamine-6-phosphate 2-epimerase activity & N-acetylmannosamine metabolic process	GO:0003824 & GO:0047465 & GO:0006051	SP_1330, SP_1685
SSU_RS07030	32	96.314	156.323	-0.698717	0.00652216	0.0999693	OG0001591			putative membrane protein	hypothetical protein	SSU1391			NA
SSU_RS07495	40	222.852	398.781	-0.839508	0.00666299	0.0999693	OG0000826			nicotinate phosphoribosyltransferase (NAPRTase) family protein	nicotinate phosphoribosyltransferase	SSU1485	NAD biosynthetic process & catalytic activity & nicotinate-nucleotide diphosphorylase (carboxylating) activity & nicotinate phosphoribosyltransferase activity	GO:0009435 & GO:0003824 & GO:0004514 & GO:0004516	SP_1421
SSU_RS07500	40	240.063	427.215	-0.831552	0.00666299	0.0999693	OG0000825	nadE	nadE	NH(3)-dependent NAD(+) synthetase	ammonia-dependent NAD(+) synthetase	SSU1486	cytoplasm & NAD+ synthase activity & NAD biosynthetic process & NAD+ synthase (glutamine-hydrolyzing) activity & glutaminase activity	GO:0005737 & GO:0008795 & GO:0009435 & GO:0003952 & GO:0004359	SP_1420
SSU_RS08885	40	266.287	191.989	0.471953	0.00666299	0.0999693	OG0000109			putative transcriptional regulator	AAA family ATPase	SSU1765	ribosylnicotinamide kinase activity & catalytic activity & biosynthetic process & NAD biosynthetic process & nicotinamide-nucleotide adenylyltransferase activity	GO:0050262 & GO:0003824 & GO:0009058 & GO:0009435 & GO:0000309	NA
SSU_RS00810	40	7.25086	1.78507	2.02217	0.00729082	0.104783	OG0000124			putative exported protein	hypothetical protein	SSU0132			NA
SSU_RS00825	40	210.697	464.833	-1.14154	0.00729082	0.104783	OG0000665			putative membrane protein	folate family ECF transporter S component	SSU0135	membrane	GO:0016020	NA
SSU_RS00975	36	19.4135	31.2028	-0.684618	0.00707838	0.104783	OG0000016				alpha-galactosidase		alpha-galactosidase activity & carbohydrate catabolic process & catalytic activity & carbohydrate metabolic process & hydrolase activity, hydrolyzing O-glycosyl compounds	GO:0004557 & GO:0016052 & GO:0003824 & GO:0005975 & GO:0004553	NA
SSU_RS02465	24	30.9269	9.41605	1.71567	0.00715227	0.104783	OG0001717				transposase		transposase activity & DNA binding & transposition, DNA-mediated	GO:0004803 & GO:0003677 & GO:0006313	NA
SSU_RS02540	40	47.137	10.158	2.21424	0.00729082	0.104783	OG0000229			luciferase-like monooxygenase	LLM class flavin-dependent oxidoreductase	SSU0468	oxidation-reduction process & oxidoreductase activity, acting on paired donors, with incorporation or reduction of molecular oxygen	GO:0055114 & GO:0016705	SP_0267
SSU_RS02940	40	404.438	548.097	-0.438513	0.00729082	0.104783	OG0000089	aroA	aroA	3-phosphoshikimate 1-carboxyvinyltransferase	3-phosphoshikimate 1-carboxyvinyltransferase	SSU0557	aromatic amino acid family biosynthetic process & transferase activity, transferring alkyl or aryl (other than methyl) groups & catalytic activity & 3-phosphoshikimate 1-carboxyvinyltransferase activity	GO:0009073 & GO:0016765 & GO:0003824 & GO:0003866	SP_1371
SSU_RS04870	40	41.028	20.106	1.02898	0.00729082	0.104783	OG0001133			conserved hypothetical protein	UPF0223 family protein	SSU0956			SP_1404
SSU_RS05295	40	194.321	81.9906	1.24491	0.00729082	0.104783	OG0001081	citZ		citrate synthase	citrate synthase	SSU1041	transferase activity, transferring acyl groups, acyl groups converted into alkyl on transfer & cytoplasm	GO:0046912 & GO:0005737	NA
SSU_RS05395	24	185.218	11.6914	3.98571	0.00724638	0.104783	OG0001748			putative sugar-phosphate isomerase	RpiB/LacA/LacB family sugar-phosphate isomerase	SSU1063	isomerase activity & carbohydrate metabolic process	GO:0016853 & GO:0005975	SP_0319
SSU_RS06305	40	877.59	605.416	0.535622	0.00729082	0.104783	OG0000212			cation transporting ATPase	cation-translocating P-type ATPase	SSU1246	nucleotide binding & integral component of membrane	GO:0000166 & GO:0016021	SP_1551
SSU_RS07870	40	583.629	389.271	0.584276	0.00729082	0.104783	OG0000324			putative lipoprotein	FMN-binding protein	SSU1560	FMN binding & membrane	GO:0010181 & GO:0016020	NA
SSU_RS08895	40	174.782	142.973	0.289815	0.00729082	0.104783	OG0000465	ctsR		transcriptional regulator	transcriptional regulator	SSU1767	DNA binding & regulation of transcription, DNA-templated	GO:0003677 & GO:0006355	SP_2195
SSU_RS04155	16	44.7852	20.6072	1.11987	0.00749251	0.107305	OG0001901			conserved hypothetical protein	helix-turn-helix domain-containing protein	SSU0810	DNA binding	GO:0003677	NA
SSU_RS02455	30	33.6705	21.4795	0.648523	0.0075281	0.107439	OG0001576		lepB	putative signal peptidase I 3	signal peptidase I	SSU0450	proteolysis & serine-type endopeptidase activity & integral component of membrane & serine-type peptidase activity & membrane	GO:0006508 & GO:0004252 & GO:0016021 & GO:0008236 & GO:0016020	NA
SSU_RS01510	40	134.741	80.8343	0.737152	0.00796961	0.111344	OG0000735			conserved hypothetical protein	PFL family protein	SSU0276			SP_0239
SSU_RS01670	40	7.95951	14.3819	-0.853503	0.00796961	0.111344	OG0000756			Streptococcal histidine triad-family protein	pneumococcal-type histidine triad protein	SSU0309			NA
SSU_RS02955	40	362.831	467.724	-0.366357	0.00796961	0.111344	OG0000174			cell envelope-related transcriptional attenuator domain protein	LCP family protein	SSU0560			NA
SSU_RS05890	40	521.231	162.012	1.68582	0.00796961	0.111344	OG0001008			conserved hypothetical protein	hypothetical protein	SSU1163			NA
SSU_RS06360	40	368.613	277.681	0.408681	0.00796961	0.111344	OG0000149	galE	galE	UDP-glucose 4-epimerase	UDP-glucose 4-epimerase GalE	SSU1258	galactose metabolic process & UDP-glucose 4-epimerase activity	GO:0006012 & GO:0003978	SP_1828
SSU_RS09040	34	214.145	145.783	0.554764	0.00797748	0.111344	OG0001532			conserved hypothetical protein	DUF1697 domain-containing protein	SSU1794			NA
SSUD12_RS06790	14	409.647	815.808	-0.99385	0.00799201	0.111344	OG0001950								NA
SSU_RS06745	32	67.8774	6.22598	3.44656	0.00814335	0.113068	OG0001607			putative phage membrane protein	membrane protein	SSU1335			NA
SSUD12_RS06715	24	3375.46	1515.68	1.15512	0.00829316	0.114759	OG0001702						rRNA methyltransferase activity & rRNA modification & rRNA (adenine-N6,N6-)-dimethyltransferase activity	GO:0008649 & GO:0000154 & GO:0000179	NA
OG0002198	12	46.6736	9.46555	2.30185	0.00865801	0.116874	OG0002198								NA
SSU_RS03360	40	382.136	180.321	1.08352	0.00870276	0.116874	OG0000051			pyridine nucleotide-disulphide oxidoreductase	FAD-containing oxidoreductase	SSU0650	flavin adenine dinucleotide binding & oxidation-reduction process & cell redox homeostasis & oxidoreductase activity	GO:0050660 & GO:0055114 & GO:0045454 & GO:0016491	NA
SSU_RS04635	40	197.881	156.718	0.336464	0.00870276	0.116874	OG0001170	mutY	mutY	putative A/G-specific adenine glycosylase	A/G-specific adenine glycosylase	SSU0909	base-excision repair & hydrolase activity & hydrolase activity, acting on glycosyl bonds & catalytic activity & DNA N-glycosylase activity & DNA repair & DNA binding	GO:0006284 & GO:0016787 & GO:0016798 & GO:0003824 & GO:0019104 & GO:0006281 & GO:0003677	SP_1228
SSU_RS05605	40	4909.09	3753.94	0.387049	0.00870276	0.116874	OG0001045	rpmI	rpmI	50S ribosomal protein L35	50S ribosomal protein L35	SSU1105	ribosome & structural constituent of ribosome & translation	GO:0005840 & GO:0003735 & GO:0006412	SP_0960
SSU_RS06990	40	58.5454	25.636	1.19139	0.00870276	0.116874	OG0000891			putative acyl carrier protein phosphodiesterase	NAD(P)H-dependent oxidoreductase	SSU1383	oxidoreductase activity, acting on other nitrogenous compounds as donors & oxidation-reduction process	GO:0016661 & GO:0055114	NA
SSU_RS08380	40	828.067	971.083	-0.229847	0.00870276	0.116874	OG0000403	oppF		oligopeptide transport ATP-binding protein OppF	ABC transporter ATP-binding protein	SSU1662	ATP binding & ATPase activity & peptide transport & nucleotide binding	GO:0005524 & GO:0016887 & GO:0015833 & GO:0000166	NA
SSU_RS08610	26	3.33396	5.26446	-0.659048	0.00865222	0.116874	OG0001668	gcnA		N-acetyl-beta-D-glucosaminidase	beta-N-acetylhexosaminidase	SSU1710	hexosaminidase activity	GO:0015929	NA
SSU_RS08665	40	710.241	570.989	0.314846	0.00870276	0.116874	OG0000436	pnpA	pnp	polyribonucleotide nucleotidyltransferase	polyribonucleotide nucleotidyltransferase	SSU1721	RNA processing & RNA binding & nucleic acid binding & polyribonucleotide nucleotidyltransferase activity & mRNA catabolic process	GO:0006396 & GO:0003723 & GO:0003676 & GO:0004654 & GO:0006402	SP_0588
SSU_RS09030	40	231.996	171.037	0.439793	0.00870276	0.116874	OG0000110			putative membrane protein	membrane protein	SSU1792			NA
SSU_RS01025	32	20.1108	6.55077	1.61824	0.00880675	0.117884	OG0001621			putative beta-glucosidase	glycoside hydrolase family 1 protein	SSU0176	hydrolase activity, hydrolyzing O-glycosyl compounds & carbohydrate metabolic process	GO:0004553 & GO:0005975	SP_0265
OG0002307	10	148.863	18.8942	2.97798	0.00952381	0.120029	OG0002307								NA
SSU_RS01080	40	127.755	183.715	-0.524088	0.00949379	0.120029	OG0000694	pepXP		Xaa-Pro dipeptidyl-peptidase	Xaa-Pro dipeptidyl-peptidase	SSU0187	hydrolase activity & dipeptidyl-peptidase activity & aminopeptidase activity & proteolysis	GO:0016787 & GO:0008239 & GO:0004177 & GO:0006508	SP_0894
SSU_RS01305	40	419.178	265.861	0.656891	0.00949379	0.120029	OG0000711	gdh	gdhA	NADP-specific glutamate dehydrogenase	NADP-specific glutamate dehydrogenase	SSU0234	cellular amino acid metabolic process & oxidoreductase activity, acting on the CH-NH2 group of donors, NAD or NADP as acceptor & oxidoreductase activity & oxidation-reduction process	GO:0006520 & GO:0016639 & GO:0016491 & GO:0055114	SP_1306
SSU_RS01475	40	98.4035	132.835	-0.432859	0.00949379	0.120029	OG0000730	mvaK1	mvk	mevalonate kinase	mevalonate kinase	SSU0269	cytoplasm & ATP binding & mevalonate kinase activity & isoprenoid biosynthetic process	GO:0005737 & GO:0005524 & GO:0004496 & GO:0008299	NA
SSU_RS03070	40	92.2454	150.731	-0.708426	0.00949379	0.120029	OG0001212			petidase family M20/M25/M40 protein	dipeptidase	SSU0585	dipeptidase activity & zinc ion binding & hydrolase activity	GO:0016805 & GO:0008270 & GO:0016787	SP_2153
SSU_RS04630	40	231.289	316.342	-0.451785	0.00949379	0.120029	OG0001171			putative phage repressor-like protein	helix-turn-helix transcriptional regulator	SSU0908	DNA binding	GO:0003677	NA
SSU_RS04700	40	215.422	128.662	0.743578	0.00949379	0.120029	OG0001157	rex		putative redox-sensing transcriptional repressor	redox-sensing transcriptional repressor Rex	SSU0922	negative regulation of transcription, DNA-templated & response to redox state	GO:0045892 & GO:0051775	SP_1090
SSU_RS05155	40	2047.61	1621.32	0.336772	0.00949379	0.120029	OG0001103	atpC		ATP synthase epsilon chain	F0F1 ATP synthase subunit epsilon	SSU1013	ATP synthesis coupled proton transport & proton-transporting ATP synthase complex, catalytic core F(1) & proton-transporting ATP synthase activity, rotational mechanism	GO:0015986 & GO:0045261 & GO:0046933	SP_1507
SSU_RS06385	40	249.98	369.749	-0.564735	0.00949379	0.120029	OG0000952			putative acyl-ACP thioesterase	acyl-ACP thioesterase	SSU1263	fatty acid biosynthetic process & thiolester hydrolase activity	GO:0006633 & GO:0016790	NA
SSU_RS07705	40	1043.73	846.099	0.302845	0.00949379	0.120029	OG0000135		mltG	putative aminodeoxychorismate lyase	endolytic transglycosylase MltG	SSU1527			NA
SSU_RS07740	40	608.898	513.853	0.244844	0.00949379	0.120029	OG0000784	engA	der	GTP-binding protein EngA	ribosome biogenesis GTPase Der	SSU1534	GTP binding	GO:0005525	SP_1709
SSU_RS08910	40	2161.59	2626.15	-0.280857	0.00949379	0.120029	OG0000467	tsf		elongation factor Ts	elongation factor Ts	SSU1770	translational elongation & protein binding & translation elongation factor activity	GO:0006414 & GO:0005515 & GO:0003746	SP_2214
SSU_RS09250	40	1519.4	1989.6	-0.388978	0.00949379	0.120029	OG0000511	pgi		glucose-6-phosphate isomerase	glucose-6-phosphate isomerase	SSU1836	gluconeogenesis & glucose-6-phosphate isomerase activity & glycolytic process	GO:0006094 & GO:0004347 & GO:0006096	SP_2070
SSUD12_RS02935	10	30.7263	111.159	-1.85507	0.00952381	0.120029	OG0002121								NA
SSUD12_RS02940	10	43.3424	136.48	-1.65484	0.00952381	0.120029	OG0002120						ATP binding & ATPase activity	GO:0005524 & GO:0016887	NA
SSUD12_RS09695	10	56.209	202.497	-1.84903	0.00952381	0.120029	OG0002163								NA
SSUD12_RS09700	10	80.1948	349.133	-2.1222	0.00952381	0.120029	OG0002164								NA
SSUD12_RS09705	10	78.6433	291.202	-1.88862	0.00952381	0.120029	OG0002165						integral component of membrane	GO:0016021	NA
SSUD12_RS09710	10	218.796	658.604	-1.58982	0.00952381	0.120029	OG0002166								NA
SSU_RS05650	36	676.633	588.842	0.200493	0.00981866	0.123366	OG0001502			putative glycosyltransferase	glycosyltransferase family 4 protein	SSU1114	transferase activity, transferring glycosyl groups	GO:0016757	NA
SSU_RS00790	40	3.98965	1.01638	1.97282	0.010207	0.126505	OG0000659	comYC		putative competence protein	prepilin-type N-terminal cleavage/methylation domain-containing protein	SSU0128	type II protein secretion system complex & protein secretion by the type II secretion system & establishment of competence for transformation	GO:0015627 & GO:0015628 & GO:0030420	SP_2051
SSU_RS01805	40	96.996	54.0759	0.842939	0.0103464	0.126505	OG0000771	galK		galactokinase	galactokinase	SSU0329	ATP binding & galactokinase activity & phosphotransferase activity, alcohol group as acceptor & galactose metabolic process & kinase activity & carbohydrate phosphorylation & cytoplasm	GO:0005524 & GO:0004335 & GO:0016773 & GO:0006012 & GO:0016301 & GO:0046835 & GO:0005737	SP_1853
SSU_RS06350	40	432.734	350.906	0.302398	0.0103464	0.126505	OG0000957	dnaG	dnaG	DNA primase	DNA primase	SSU1256	DNA replication, synthesis of RNA primer & zinc ion binding & DNA replication & DNA primase activity & DNA binding	GO:0006269 & GO:0008270 & GO:0006260 & GO:0003896 & GO:0003677	NA
SSU_RS07580	40	63.057	105.817	-0.746844	0.0103464	0.126505	OG0000810			putative phosphotyrosine protein phosphatase	low molecular weight phosphotyrosine protein phosphatase	SSU1502	protein dephosphorylation & protein tyrosine phosphatase activity	GO:0006470 & GO:0004725	SP_2028
SSU_RS07995	40	1426.52	2214.71	-0.634614	0.0103464	0.126505	OG0000342	manN		putative mannose-specific phosphotransferase system (PTS), IID component	PTS mannose/fructose/sorbose transporter family subunit IID	SSU1585	integral component of membrane & phosphoenolpyruvate-dependent sugar phosphotransferase system	GO:0016021 & GO:0009401	SP_0282
SSU_RS09105	40	283.523	117.254	1.27383	0.0103464	0.126505	OG0000490	argH	argH	argininosuccinate lyase	argininosuccinate lyase	SSU1807	argininosuccinate lyase activity & arginine biosynthetic process via ornithine & catalytic activity	GO:0004056 & GO:0042450 & GO:0003824	NA
SSU_RS09110	40	223.762	79.7351	1.48868	0.0103464	0.126505	OG0000491	argG		argininosuccinate synthase	argininosuccinate synthase	SSU1808	argininosuccinate synthase activity & ATP binding & arginine biosynthetic process	GO:0004055 & GO:0005524 & GO:0006526	SP_0113
SSU_RS09620	40	248.316	379.637	-0.612441	0.0103464	0.126505	OG0000118			putative membrane protein	hypothetical protein	SSU1912			NA
SSU_RS09800	40	85.5869	63.7967	0.423908	0.0103464	0.126505	OG0000560	sdhB	sdaAB	putative L-serine dehydratase, beta chain	L-serine ammonia-lyase, iron-sulfur-dependent subunit beta	SSU1948	gluconeogenesis & L-serine ammonia-lyase activity & 4 iron, 4 sulfur cluster binding	GO:0006094 & GO:0003941 & GO:0051539	SP_0106
SSU_RS03280	36	139.594	94.7118	0.559622	0.0109149	0.13227	OG0001411			putative amino acid permease	amino acid permease	SSU0629	membrane & transmembrane transport & transmembrane transporter activity	GO:0016020 & GO:0055085 & GO:0022857	NA
SSU_RS05210	36	95.8151	156.177	-0.70486	0.0109149	0.13227	OG0001506			putative membrane protein	TIGR03943 family protein	SSU1024			SP_0904
SSU_RS06510	36	58.7528	126.403	-1.10531	0.0109149	0.13227	OG0001495			putative methyltransferase	class I SAM-dependent methyltransferase	SSU1288	methyltransferase activity	GO:0008168	NA
SSU_RS01755	40	546.678	692.084	-0.340257	0.0112645	0.133351	OG0000763			putative aminotransferase	pyridoxal phosphate-dependent aminotransferase	SSU0319	catalytic activity & pyridoxal phosphate binding & biosynthetic process	GO:0003824 & GO:0030170 & GO:0009058	SP_1994
SSU_RS03695	40	108.211	57.5605	0.910693	0.0112645	0.133351	OG0001264			conserved hypothetical protein	DUF2969 domain-containing protein	SSU0720			SP_0861
SSU_RS07305	40	348.077	489.366	-0.491509	0.0112645	0.133351	OG0001383				Gfo/Idh/MocA family oxidoreductase		oxidoreductase activity	GO:0016491	NA
SSU_RS07370	40	3064.84	4682.73	-0.611539	0.0112645	0.133351	OG0000846	hlpA		DNA-binding protein HU	HU family DNA-binding protein	SSU1458	DNA binding	GO:0003677	SP_1113
SSU_RS07440	38	198.759	40.7546	2.28599	0.0112076	0.133351	OG0001381			putative membrane protein	CPBP family intramembrane metalloprotease	SSU1473	CAAX-box protein processing & membrane & metalloendopeptidase activity	GO:0071586 & GO:0016020 & GO:0004222	NA
SSU_RS07655	40	247.377	316.511	-0.355544	0.0112645	0.133351	OG0000797	glr	racE	glutamate racemase	glutamate racemase	SSU1517	nitrogen compound metabolic process & racemase and epimerase activity, acting on amino acids and derivatives & racemase activity, acting on amino acids and derivatives & glutamate racemase activity & peptidoglycan biosynthetic process	GO:0006807 & GO:0016855 & GO:0036361 & GO:0008881 & GO:0009252	SP_1881
SSU_RS07925	40	302.06	377.554	-0.321844	0.0112645	0.133351	OG0000332	glyQ	glyQ	glycyl-tRNA synthetase alpha chain	glycine--tRNA ligase subunit alpha	SSU1571	nucleotide binding & glycine-tRNA ligase activity & glycyl-tRNA aminoacylation & ATP binding & cytoplasm	GO:0000166 & GO:0004820 & GO:0006426 & GO:0005524 & GO:0005737	SP_1475
SSU_RS09025	40	354.804	264.784	0.422205	0.0112645	0.133351	OG0000481			putative sulphatase	alkaline phosphatase family protein	SSU1791	catalytic activity & sulfuric ester hydrolase activity	GO:0003824 & GO:0008484	NA
OG0001872	18	3158.87	1033.38	1.61204	0.011655	0.137576	OG0001872								NA
SSU_RS00195	40	1641	1045.47	0.650427	0.0122522	0.143385	OG0000591			putative amidase	CHAP domain-containing protein	SSU0020			NA
SSU_RS00985	40	122.663	79.5431	0.624887	0.0122522	0.143385	OG0000689			putative membrane protein	AzlD domain-containing protein	SSU0169			NA
SSU_RS07420	40	180.413	107.894	0.741694	0.0122522	0.143385	OG0000836			putative neutral zinc metallopeptidase	neutral zinc metallopeptidase	SSU1468			NA
SSUD12_RS01175	14	61.8502	102.277	-0.725632	0.012654	0.147666	OG0000066								NA
SSU_RS00220	40	68.7731	42.0349	0.710255	0.0133135	0.148589	OG0000596			putative acyl carrier protein	acyl carrier protein	SSU0025	fatty acid biosynthetic process	GO:0006633	NA
SSU_RS01645	18	1.25847	17.4909	-3.79687	0.0130719	0.148589	OG0001767			putative lipase	lipase	SSU0304			NA
SSU_RS02120	40	10.5739	7.07435	0.579832	0.0133135	0.148589	OG0000276	comFC		putative late competence protein	ComF family protein	SSU0394	nucleoside metabolic process	GO:0009116	NA
SSU_RS05160	40	2406.2	1969.71	0.288775	0.0133135	0.148589	OG0001102	atpD	atpD	ATP synthase beta chain	F0F1 ATP synthase subunit beta	SSU1014	ATP binding & proton transmembrane transport & ATP metabolic process & proton-transporting ATP synthase complex, catalytic core F(1) & ATP synthesis coupled proton transport & proton-transporting ATP synthase activity, rotational mechanism	GO:0005524 & GO:1902600 & GO:0046034 & GO:0045261 & GO:0015986 & GO:0046933	SP_1508
SSU_RS05250	40	66.8816	53.2619	0.328505	0.0133135	0.148589	OG0001087	rnc		ribonuclease III	ribonuclease III	SSU1032	ribonuclease III activity & RNA processing & rRNA catabolic process & RNA binding	GO:0004525 & GO:0006396 & GO:0016075 & GO:0003723	SP_1248
SSU_RS05260	40	131.083	200.977	-0.616555	0.0133135	0.148589	OG0001086			ArsR family regulatory protein	ArsR family transcriptional regulator	SSU1034	DNA-binding transcription factor activity & regulation of transcription, DNA-templated	GO:0003700 & GO:0006355	NA
SSU_RS05300	40	200.705	85.5644	1.22999	0.0133135	0.148589	OG0001080	acnA	acnA	aconitate hydratase	aconitate hydratase AcnA	SSU1042			NA
SSU_RS05510	40	213.972	277.512	-0.375132	0.0133135	0.148589	OG0001062	aroF1		putative phospho-2-dehydro-3-deoxyheptonate aldolase 1	3-deoxy-7-phosphoheptulonate synthase	SSU1086	biosynthetic process & 3-deoxy-7-phosphoheptulonate synthase activity & aromatic amino acid family biosynthetic process & catalytic activity	GO:0009058 & GO:0003849 & GO:0009073 & GO:0003824	SP_1700, SP_1701
SSU_RS05640	34	479.69	398.413	0.267838	0.012964	0.148589	OG0001549			putative membrane protein	DUF2304 domain-containing protein	SSU1112			NA
SSU_RS07830	18	430.886	73.5138	2.55122	0.0130719	0.148589	OG0001822			putative membrane protein	DUF3278 domain-containing protein	SSU1552			NA
SSU_RS08020	36	83.0202	55.7737	0.573879	0.0128821	0.148589	OG0000345			type I restriction-modification system R protein	type I restriction endonuclease subunit R	SSU1590	type I site-specific deoxyribonuclease activity & DNA binding & ATP binding & DNA restriction-modification system & DNA modification & endonuclease activity	GO:0009035 & GO:0003677 & GO:0005524 & GO:0009307 & GO:0006304 & GO:0004519	NA
SSU_RS08305	40	527.864	421.645	0.324136	0.0133135	0.148589	OG0000389		rimP	conserved hypothetical protein	ribosome maturation factor RimP	SSU1646	ribosomal small subunit biogenesis	GO:0042274	SP_0552
SSU_RS08425	40	688.065	574.548	0.260118	0.0133135	0.148589	OG0000412	rgpG		putative glycosyl transferase	undecaprenyl/decaprenyl-phosphate alpha-N-acetylglucosaminyl 1-phosphate transferase	SSU1672	phospho-N-acetylmuramoyl-pentapeptide-transferase activity & integral component of membrane	GO:0008963 & GO:0016021	NA
SSU_RS08600	26	2.83252	5.44509	-0.942871	0.0131434	0.148589	OG0001666			binding-protein-dependent transport system membrane protein	carbohydrate ABC transporter permease	SSU1708	transmembrane transport & membrane	GO:0055085 & GO:0016020	SP_0091
SSU_RS08625	26	2.29457	3.90905	-0.768591	0.0131434	0.148589	OG0001670			conserved hypothetical protein	glycoside hydrolase family 125 protein	SSU1713	carbohydrate metabolic process	GO:0005975	SP_2144
SSU_RS09490	18	661.663	11.2247	5.88134	0.0130719	0.148589	OG0001865				isopeptide-forming domain-containing fimbrial protein				NA
SSU_RS02680	36	567.194	674.073	-0.249063	0.013425	0.148619	OG0001546		ide	putative Mac family protein	IdeS family IgM protease	SSU0496	peptidase activity	GO:0008233	NA
SSU_RS04820	36	15.5986	31.4819	-1.01311	0.013425	0.148619	OG0001406			putative exported protein	hypothetical protein	SSU0946			NA
SSU_RS06010	36	95.5613	25.3456	1.91469	0.013425	0.148619	OG0000025				ABC-F family ATP-binding cassette domain-containing protein & ATP-binding cassette domain-containing protein		ATP binding & ATPase activity	GO:0005524 & GO:0016887	NA
SSU_RS03010	28	241.394	129.373	0.899857	0.0142698	0.157545	OG0001736			putative plasmid addiction system, toxin protein	type II toxin-antitoxin system RelE/ParE family toxin	SSU0572			NA
SSU_RS01225	40	170.995	118.013	0.535009	0.014453	0.157865	OG0001374		treR	GntR family regulatory protein	trehalose operon repressor	SSU0218	regulation of transcription, DNA-templated & DNA binding & DNA-binding transcription factor activity	GO:0006355 & GO:0003677 & GO:0003700	NA
SSU_RS04390	40	119.526	85.5828	0.481932	0.014453	0.157865	OG0001190			conserved hypothetical protein	YkgJ family cysteine cluster protein	SSU0858			NA
SSU_RS05555	40	169.174	280.318	-0.728556	0.014453	0.157865	OG0001054	lacD2	lacD	tagatose 1,6-diphosphate aldolase 2	tagatose-bisphosphate aldolase	SSU1095	lyase activity & lactose catabolic process via tagatose-6-phosphate & tagatose-6-phosphate kinase activity & catalytic activity	GO:0016829 & GO:0019512 & GO:0009024 & GO:0003824	NA
SSU_RS06295	40	241.896	221.773	0.125302	0.014453	0.157865	OG0000211			putative membrane protein	TM2 domain-containing protein	SSU1243			NA
SSU_RS01055	24	16.9682	7.76444	1.12788	0.0144928	0.157879	OG0001746			putative transketolase subunit	transketolase	SSU0182	catalytic activity	GO:0003824	SP_2127
SSU_RS01500	36	132.298	108.997	0.279512	0.0148547	0.160966	OG0001474			ABC transporter, ATP-binding/permease protein	ATP-binding cassette domain-containing protein	SSU0274	ATP binding & ATPase-coupled transmembrane transporter activity & integral component of membrane & ATPase activity & transmembrane transport	GO:0005524 & GO:0042626 & GO:0016021 & GO:0016887 & GO:0055085	SP_1840
SSUD12_RS05850	26	93.921	8.32392	3.49611	0.014847	0.160966	OG0001646								NA
SSU_RS10025	28	407.801	2286.9	-2.48746	0.0151404	0.163628	OG0000005				IS630 family transposase		nucleic acid binding	GO:0003676	SP_0015, SP_0016, SP_0086, SP_0299, SP_0300, SP_0344, SP_0345, SP_0818, SP_0819, SP_0995, SP_0996, SP_1148, SP_1149, SP_2014, SP_2015
SSU_RS02220	40	553.96	368.57	0.587845	0.015675	0.166023	OG0000269			GntR family regulatory protein	GntR family transcriptional regulator	SSU0401	DNA binding & DNA-binding transcription factor activity & regulation of transcription, DNA-templated	GO:0003677 & GO:0003700 & GO:0006355	NA
SSU_RS02270	32	130.969	171.015	-0.3849	0.0154363	0.166023	OG0001577			conserved hypothetical protein	shikimate kinase	SSU0411			NA
SSU_RS02695	40	181.51	249.349	-0.458116	0.015675	0.166023	OG0000969	sipC	lepB	putative signal peptidase I 1	signal peptidase I	SSU0499	membrane & serine-type peptidase activity & proteolysis	GO:0016020 & GO:0008236 & GO:0006508	NA
SSU_RS03815	40	81.9424	133.314	-0.702144	0.015675	0.166023	OG0001281	pcp	pcp	pyrrolidone-carboxylate peptidase	pyroglutamyl-peptidase I	SSU0740	proteolysis & cytosol & pyroglutamyl-peptidase activity & cysteine-type peptidase activity	GO:0006508 & GO:0005829 & GO:0016920 & GO:0008234	SP_0860, SP_2060
SSU_RS06440	20	69.1298	107.505	-0.637025	0.0156863	0.166023	OG0001797			type I restriction-modification system R protein	DEAD/DEAH box helicase family protein	SSU1274	DNA modification & catalytic activity & hydrolase activity & ATP binding & DNA binding	GO:0006304 & GO:0003824 & GO:0016787 & GO:0005524 & GO:0003677	SP_0510
SSU_RS06650	40	334.926	154.286	1.11824	0.015675	0.166023	OG0000921			conserved hypothetical protein	hypothetical protein	SSU1316			NA
SSU_RS06975	40	130.844	171.482	-0.390213	0.015675	0.166023	OG0000893			putative methyltransferase	tRNA1(Val) (adenine(37)-N6)-methyltransferase	SSU1380	methyltransferase activity & methylation & nucleic acid binding	GO:0008168 & GO:0032259 & GO:0003676	SP_1536
SSU_RS08865	40	177.986	141.65	0.329432	0.015675	0.166023	OG0000462		hslO	33 kDa chaperonin (heat shock protein 33 homolog)	Hsp33 family molecular chaperone HslO	SSU1761	cytoplasm & protein folding & unfolded protein binding	GO:0005737 & GO:0006457 & GO:0051082	SP_2188
SSUD12_RS06410	12	204.153	83.7586	1.28534	0.0161616	0.170613	OG0001980								NA
SSU_RS00995	16	88.6926	1243.2	-3.80911	0.0166667	0.175493	OG0001866				YSIRK-type signal peptide-containing protein				NA
SSU_RS01610	40	658.572	118.04	2.48007	0.0169845	0.175678	OG0000133			putative transcription regulation protein	Rrf2 family transcriptional regulator	SSU0297			NA
SSU_RS02005	40	739.953	634.456	0.221914	0.0169845	0.175678	OG0000298	pbp1A		putative penicillin-binding protein 1A	PBP1A family penicillin-binding protein	SSU0370	penicillin binding	GO:0008658	SP_0369
SSU_RS05030	40	222.039	486.016	-1.13019	0.0169845	0.175678	OG0001114	folP	folP	dihydropteroate synthase	dihydropteroate synthase	SSU0988	dihydropteroate synthase activity & cellular metabolic process & pteridine-containing compound metabolic process & folic acid-containing compound biosynthetic process	GO:0004156 & GO:0044237 & GO:0042558 & GO:0009396	NA
SSU_RS05840	40	151.006	240.76	-0.672986	0.0169845	0.175678	OG0001015			conserved hypothetical protein	cobalamin-independent methionine synthase II family protein	SSU1151	5-methyltetrahydropteroyltriglutamate-homocysteine S-methyltransferase activity & methionine biosynthetic process & zinc ion binding	GO:0003871 & GO:0009086 & GO:0008270	NA
SSU_RS06185	40	166.023	128.029	0.374918	0.0169845	0.175678	OG0000196	pmrA		multi-drug resistance efflux pump	multidrug efflux MFS transporter	SSU1222	transmembrane transporter activity & transmembrane transport	GO:0022857 & GO:0055085	NA
SSU_RS07075	40	94.9676	127.182	-0.421387	0.0169845	0.175678	OG0000883			putative short chain dehydrogenase	3-oxoacyl-ACP reductase	SSU1400	oxidoreductase activity & oxidation-reduction process	GO:0016491 & GO:0055114	SP_0793
SSUD12_RS02615	22	175.193	16.8781	3.37572	0.0168995	0.175678	OG0001529								NA
SSU_RS04310	22	513.872	312.385	0.718085	0.017316	0.178656	OG0001751			AraC family regulatory protein	AraC family transcriptional regulator	SSU0842	DNA-binding transcription factor activity & sequence-specific DNA binding & regulation of transcription, DNA-templated	GO:0003700 & GO:0043565 & GO:0006355	NA
SSU_RS03410	38	252.494	354.712	-0.490399	0.0176147	0.181281	OG0001418			conserved hypothetical protein	DUF1905 domain-containing protein	SSU0660			NA
SSU_RS01400	36	658.454	109.393	2.58956	0.0181053	0.185398	OG0000010			putative surface-anchored protein	LPXTG cell wall anchor domain-containing protein & methyl-accepting chemotaxis protein	SSU0253			NA
SSU_RS01945	36	112.018	36.8777	1.60291	0.0181053	0.185398	OG0001438			putative membrane protein	DUF2812 domain-containing protein	SSU0358			NA
SSU_RS00040	40	170.519	138.3	0.302137	0.0183862	0.185493	OG0000584	trcF	mfd	putative transcription-repair coupling factor	transcription-repair coupling factor	SSU0008	ATP binding & DNA repair & damaged DNA binding & nucleic acid binding	GO:0005524 & GO:0006281 & GO:0003684 & GO:0003676	SP_0006
SSU_RS00190	40	189.171	130.761	0.532762	0.0183862	0.185493	OG0001362		mreD	putative membrane protein	rod shape-determining protein MreD	SSU0019	integral component of membrane & regulation of cell shape	GO:0016021 & GO:0008360	NA
SSU_RS00740	40	44.4143	25.3382	0.809711	0.0183862	0.185493	OG0000651	copZ		putative copper chaperone CopZ	heavy-metal-associated domain-containing protein	SSU0118	metal ion binding	GO:0046872	NA
SSU_RS02230	40	92.4027	12.0593	2.93779	0.0183862	0.185493	OG0000267			sugar phosphotransferase system (PTS), sorbose subfamily, IIB component	PTS system mannose/fructose/N-acetylgalactosamine-transporter subunit IIB	SSU0403	protein-N(PI)-phosphohistidine-sugar phosphotransferase activity & cytoplasm & phosphoenolpyruvate-dependent sugar phosphotransferase system	GO:0008982 & GO:0005737 & GO:0009401	SP_0061
SSU_RS04935	40	60.1648	139.576	-1.21406	0.0183862	0.185493	OG0001127			conserved hypothetical protein	DUF2130 domain-containing protein	SSU0969			SP_1213
SSU_RS08335	40	214.817	153.335	0.486422	0.0183862	0.185493	OG0000395			conserved hypothetical protein	methyl-accepting chemotaxis protein	SSU1652			NA
SSU_RS10385	34	152.936	435.83	-1.51083	0.0184709	0.185889	OG0001584				hypothetical protein				NA
OG0002206	10	62.8805	22.4302	1.48717	0.0190476	0.189367	OG0002206						signal transduction & transferase activity, transferring phosphorus-containing groups & phosphorelay sensor kinase activity & phosphorylation	GO:0007165 & GO:0016772 & GO:0000155 & GO:0016310	NA
OG0002270	10	44.0029	7.0622	2.63941	0.0190476	0.189367	OG0002270								NA
SSUD12_RS01670	10	18.0134	34.5522	-0.939706	0.0190476	0.189367	OG0002044								NA
SSUD12_RS09680	10	77.9807	36.2495	1.10516	0.0190476	0.189367	OG0002289								NA
SSUD12_RS09690	10	79.9371	255.342	-1.6755	0.0190476	0.189367	OG0002162								NA
SSU_RS02365	40	251.751	298.061	-0.243608	0.0198853	0.194392	OG0000253			putative cell division protein	FtsQ-type POTRA domain-containing protein	SSU0432			NA
SSU_RS02705	40	412.178	523.077	-0.343757	0.0198853	0.194392	OG0000971			putative amino acid ABC transporter permease protein	amino acid ABC transporter permease	SSU0501	transmembrane transport & nitrogen compound transport & membrane & integral component of membrane & transmembrane transporter activity & ATP-binding cassette (ABC) transporter complex	GO:0055085 & GO:0071705 & GO:0016020 & GO:0016021 & GO:0022857 & GO:0043190	SP_1502
SSU_RS02755	40	84.296	122.112	-0.534671	0.0198853	0.194392	OG0000073			GntR family regulatory protein	PLP-dependent aminotransferase family protein	SSU0513	regulation of transcription, DNA-templated & catalytic activity & pyridoxal phosphate binding & biosynthetic process & DNA-binding transcription factor activity	GO:0006355 & GO:0003824 & GO:0030170 & GO:0009058 & GO:0003700	NA
SSU_RS06170	40	295.854	235.282	0.330496	0.0198853	0.194392	OG0000194	rnr	rnr	putative exoribonuclease R	ribonuclease R	SSU1219	ribonuclease activity & nuclease activity & nucleic acid binding & RNA binding & RNA metabolic process	GO:0004540 & GO:0004518 & GO:0003676 & GO:0003723 & GO:0016070	SP_0975
SSU_RS07290	40	50.6996	74.9449	-0.563855	0.0198853	0.194392	OG0000855			putative membrane protein	DUF1294 domain-containing protein	SSU1443			NA
SSU_RS07980	40	296.19	462.063	-0.641569	0.0198853	0.194392	OG0000339			putative haloacid dehalogenase-like hydrolase	Cof-type HAD-IIB family hydrolase	SSU1582	hydrolase activity	GO:0016787	NA
SSU_RS08550	40	69.6481	107.207	-0.622249	0.0198853	0.194392	OG0000430			putative membrane protein	DUF1761 domain-containing protein	SSU1698			NA
SSU_RS03895	36	61.0494	179.335	-1.55461	0.0199441	0.194503	OG0000164	prtS		cell envelope proteinase	S8 family serine peptidase	SSU0757	pathogenesis & proteolysis & serine-type endopeptidase activity & cell wall & membrane & serine-type peptidase activity	GO:0009405 & GO:0006508 & GO:0004252 & GO:0005618 & GO:0016020 & GO:0008236	NA
SSUD12_RS04615	24	41.2731	18.1881	1.18221	0.0204892	0.199344	OG0001716								NA
SSU_RS00285	38	7.35673	13.3387	-0.858479	0.0209359	0.203207	OG0001365			putative membrane protein	hypothetical protein	SSU0039			NA
OG0001614	40	134.26	29.4451	2.18893	0.0214869	0.206114	OG0001614			conserved hypothetical protein		SSU1902			SP_0203
SSU_RS01860	40	393.484	534.849	-0.442827	0.0214869	0.206114	OG0000043				cysteine hydrolase		N-acetyltransferase activity	GO:0008080	NA
SSU_RS02430	40	253.938	409.046	-0.687785	0.0214869	0.206114	OG0000244			conserved hypothetical protein	DUF1797 family protein	SSU0445			SP_0822
SSU_RS06835	40	108.056	73.0232	0.565346	0.0214869	0.206114	OG0000907			chorismate mutase type II protein	chorismate mutase	SSU1353	chorismate metabolic process	GO:0046417	NA
SSU_RS09195	40	293.315	197.842	0.568104	0.0214869	0.206114	OG0000502			ABC transporter ATP-binding membrane protein	ABC transporter ATP-binding protein	SSU1825	ATPase activity & transmembrane transport & ATP binding & ATPase-coupled transmembrane transporter activity & integral component of membrane	GO:0016887 & GO:0055085 & GO:0005524 & GO:0042626 & GO:0016021	SP_2075
OG0002038	14	62.1923	381.32	-2.61619	0.021978	0.208868	OG0002038								NA
OG0002039	14	59.6255	325.931	-2.45056	0.021978	0.208868	OG0002039								NA
OG0002040	14	67.186	346.509	-2.36666	0.021978	0.208868	OG0002040								NA
OG0002041	14	1198.45	6188.19	-2.36835	0.021978	0.208868	OG0002041								NA
SSU_RS02895	24	180.451	16.965	3.41097	0.0224375	0.212741	OG0000037				hypothetical protein				NA
SSU_RS01070	40	108.588	90.5321	0.262369	0.0231966	0.216431	OG0000693	agaS		putative tagatose-6-phosphate aldose/ketose isomerase	SIS domain-containing protein	SSU0185	carbohydrate derivative binding & carbohydrate derivative metabolic process	GO:0097367 & GO:1901135	NA
SSU_RS02630	40	195.489	149.475	0.387185	0.0231966	0.216431	OG0000214			putative membrane protein	anion permease	SSU0486	integral component of membrane	GO:0016021	NA
SSU_RS04380	40	244.225	174.758	0.482847	0.0231966	0.216431	OG0001192	rnh		ribonuclease HII	ribonuclease HII	SSU0856	RNA binding & RNA-DNA hybrid ribonuclease activity & nucleic acid binding	GO:0003723 & GO:0004523 & GO:0003676	SP_1156
SSU_RS04955	40	366.575	561.833	-0.616031	0.0231966	0.216431	OG0001124	pepT	pepT	peptidase T	peptidase T	SSU0973	tripeptide aminopeptidase activity & zinc ion binding & peptide metabolic process & hydrolase activity	GO:0045148 & GO:0008270 & GO:0006518 & GO:0016787	SP_1008
SSU_RS06515	40	180.905	145.305	0.316146	0.0231966	0.216431	OG0000939			ABC transporter ATP-binding protein	ABC-F family ATP-binding cassette domain-containing protein	SSU1289	ATPase activity & ATP binding	GO:0016887 & GO:0005524	SP_0770
SSU_RS08285	40	918.526	799.599	0.200044	0.0231966	0.216431	OG0000385	infB	infB	translation initiation factor IF-2	translation initiation factor IF-2	SSU1642	translation initiation factor activity & translational initiation & GTP binding & GTPase activity	GO:0003743 & GO:0006413 & GO:0005525 & GO:0003924	SP_0556
SSU_RS09455	40	277.591	228.936	0.278013	0.0231966	0.216431	OG0000529	relA		GTP pyrophosphokinase	bifunctional (p)ppGpp synthetase/guanosine-3',5'-bis(diphosphate) 3'-pyrophosphohydrolase	SSU1878	guanosine tetraphosphate metabolic process	GO:0015969	SP_1645
OG0001948	16	28.7433	4.53273	2.66477	0.0238452	0.221977	OG0001948								NA
SSU_RS05205	36	80.6461	131.191	-0.701998	0.0240969	0.223306	OG0001507			putative permease	permease	SSU1023			SP_0905
SSU_RS05645	36	679.348	597.75	0.184608	0.0240969	0.223306	OG0001503			putative glycosyl transferase	glycosyltransferase family 2 protein	SSU1113			NA
SSU_RS00215	40	267.512	371.784	-0.474865	0.0250197	0.224739	OG0000595	plsX	plsX	fatty acid/phospholipid synthesis protein	phosphate acyltransferase PlsX	SSU0024	fatty acid biosynthetic process & catalytic activity & transferase activity, transferring acyl groups other than amino-acyl groups	GO:0006633 & GO:0003824 & GO:0016747	SP_0037
SSU_RS00335	28	917.174	90.3694	3.34329	0.0246845	0.224739	OG0000015				IS110 family transposase		transposase activity & DNA binding & transposition, DNA-mediated	GO:0004803 & GO:0003677 & GO:0006313	NA
SSU_RS01200	40	375.645	318.035	0.240183	0.0250197	0.224739	OG0000701			ribonuclease HIII	ribonuclease HIII	SSU0213	RNA-DNA hybrid ribonuclease activity & cytoplasm & nucleic acid binding & RNA binding & RNA metabolic process	GO:0004523 & GO:0005737 & GO:0003676 & GO:0003723 & GO:0016070	SP_0403
SSU_RS01540	38	59.4658	128.26	-1.10893	0.0247717	0.224739	OG0001376			conserved hypothetical protein	lipoate--protein ligase family protein	SSU0282	cellular protein modification process	GO:0006464	NA
SSU_RS01655	40	1792.28	1400.05	0.356317	0.0250197	0.224739	OG0000754	tig		trigger factor (prolyl isomerase)	trigger factor	SSU0306	protein transport & protein folding & peptidyl-prolyl cis-trans isomerase activity	GO:0015031 & GO:0006457 & GO:0003755	SP_0400
SSU_RS02055	40	139.128	180.165	-0.372905	0.0250197	0.224739	OG0000288	priA		putative primosomal protein N'	primosomal protein N'	SSU0380	hydrolase activity & DNA binding & DNA duplex unwinding & DNA helicase activity & DNA replication & ATP binding	GO:0016787 & GO:0003677 & GO:0032508 & GO:0003678 & GO:0006260 & GO:0005524	SP_1736
SSU_RS04785	40	816.004	1033.42	-0.340785	0.0250197	0.224739	OG0001144	rpsT		30S ribosomal protein S20	30S ribosomal protein S20	SSU0940	RNA binding & translation & structural constituent of ribosome & ribosome	GO:0003723 & GO:0006412 & GO:0003735 & GO:0005840	SP_0838
SSU_RS05475	40	271.156	368.224	-0.441463	0.0250197	0.224739	OG0001068			putative O-methyltransferase	O-methyltransferase	SSU1079	O-methyltransferase activity & tRNA processing	GO:0008171 & GO:0008033	SP_0980
SSU_RS05765	40	378.808	332.08	0.189937	0.0250197	0.224739	OG0001028			putative DNA replication protein DnaD	DnaD domain-containing protein	SSU1137			NA
SSU_RS05875	40	524.207	455.628	0.202282	0.0250197	0.224739	OG0001011	pyrH		uridylate kinase	UMP kinase	SSU1160	uridylate kinase activity & cytoplasm & pyrimidine nucleotide biosynthetic process & UMP kinase activity	GO:0009041 & GO:0005737 & GO:0006221 & GO:0033862	SP_0944
SSU_RS06655	40	155.988	63.0029	1.30795	0.0250197	0.224739	OG0000920			haloacid dehalogenase-like hydrolase	HAD family hydrolase	SSU1317	hydrolase activity	GO:0016787	NA
SSU_RS06865	30	90.9295	180.67	-0.990537	0.024639	0.224739	OG0001626			putative exported protein	hypothetical protein	SSU1358			NA
SSU_RS08450	40	1839.2	2297.3	-0.320863	0.0250197	0.224739	OG0000417			conserved hypothetical protein	hypothetical protein	SSU1677			SP_0451
SSU_RS08870	40	335.549	257.899	0.379719	0.0250197	0.224739	OG0000463		dusB	putative tRNA-dihydrouridine synthase	tRNA dihydrouridine synthase DusB	SSU1762	oxidoreductase activity & tRNA dihydrouridine synthase activity & tRNA processing & oxidation-reduction process & flavin adenine dinucleotide binding & catalytic activity	GO:0016491 & GO:0017150 & GO:0008033 & GO:0055114 & GO:0050660 & GO:0003824	SP_2189
SSU_RS07930	32	290.168	383.802	-0.403475	0.0257949	0.231194	OG0001579			conserved hypothetical protein	DUF1398 family protein	SSU1572			NA
OG0001991	12	184.822	43.9322	2.07279	0.025974	0.231282	OG0001991						DNA binding	GO:0003677	NA
OG0002043	12	143.011	16.0253	3.1577	0.025974	0.231282	OG0002043								NA
SSU_RS02840	26	990.032	1936.33	-0.967775	0.0259045	0.231282	OG0001704			flippase	oligosaccharide flippase family protein	SSU0534			NA
SSU_RS01380	36	1067.02	1507.36	-0.498441	0.0264311	0.234333	OG0001586	gla		glycerol facilitator-aquaporin	aquaporin family protein	SSU0249	channel activity & membrane & transmembrane transport	GO:0015267 & GO:0016020 & GO:0055085	SP_1491
SSU_RS06920	36	6.05051	11.1104	-0.876776	0.0264311	0.234333	OG0001490	gtfA	gtfA	sucrose phosphorylase	sucrose phosphorylase	SSU1369	carbohydrate metabolic process & 1,4-alpha-oligoglucan phosphorylase activity & cellular carbohydrate metabolic process & catalytic activity	GO:0005975 & GO:0004645 & GO:0044262 & GO:0003824	NA
SSU_RS00535	40	4335.27	5084.11	-0.229873	0.0269622	0.236482	OG0000638	rplO	rplO	50S ribosomal protein L15	50S ribosomal protein L15	SSU0092	structural constituent of ribosome & translation & large ribosomal subunit & ribosome	GO:0003735 & GO:0006412 & GO:0015934 & GO:0005840	SP_0229
SSU_RS01415	40	1489.72	891.901	0.740091	0.0269622	0.236482	OG0000724	rpmG1	rpmG	50S ribosomal protein L33 1	50S ribosomal protein L33	SSU0257	translation & ribosome & structural constituent of ribosome	GO:0006412 & GO:0005840 & GO:0003735	SP_2135
SSU_RS01665	40	4.45707	7.941	-0.833224	0.0269622	0.236482	OG0000755	lmb		laminin binding protein	zinc ABC transporter substrate-binding protein	SSU0308	metal ion binding & cell adhesion & metal ion transport	GO:0046872 & GO:0007155 & GO:0030001	SP_1002
SSU_RS02400	40	1159.78	1302.37	-0.167292	0.0269622	0.236482	OG0000248			putative cell-division protein DivIVA	DivIVA domain-containing protein	SSU0439			SP_1661
SSU_RS03580	40	194.919	120.089	0.698772	0.0269622	0.236482	OG0001249			haloacid dehalogenase-like hydrolase	YjjG family noncanonical pyrimidine nucleotidase	SSU0694	hydrolase activity	GO:0016787	SP_1171
SSU_RS03430	30	1.25379	2.21568	-0.821456	0.0276032	0.241587	OG0001684			sugar phosphotransferase system (PTS), lactose/cellobiose-specific family, IIA component	PTS lactose/cellobiose transporter subunit IIA	SSU0664	phosphoenolpyruvate-dependent sugar phosphotransferase system	GO:0009401	SP_0248
OG0002124	8	56.3114	187.105	-1.73235	0.0285714	0.245168	OG0002124								NA
OG0002195	8	16.5121	2.42581	2.76699	0.0285714	0.245168	OG0002195								NA
OG0002256	8	517.05	167.039	1.63012	0.0285714	0.245168	OG0002256						DNA binding	GO:0003677	NA
OG0002526	8	96.3237	30.1119	1.67756	0.0285714	0.245168	OG0002526								NA
OG0002531	8	79.7354	37.7643	1.07819	0.0285714	0.245168	OG0002531								NA
OG0002546	8	49.0229	3.05453	4.00443	0.0285714	0.245168	OG0002546								NA
SSU_RS00550	40	6607.5	8113.35	-0.296193	0.0290299	0.245168	OG0000641	infA	infA	translation initiation factor IF-1	translation initiation factor IF-1	SSU0095	translational initiation & RNA binding & translation initiation factor activity	GO:0006413 & GO:0003723 & GO:0003743	SP_0232
SSU_RS01050	24	13.0695	5.97073	1.13022	0.0289855	0.245168	OG0001745			putative transketolase subunit	transketolase	SSU0181			SP_2128
SSU_RS01480	40	111.7	147.524	-0.40133	0.0290299	0.245168	OG0000731	mvaD	mvaD	mevalonate diphosphate decarboxylase	diphosphomevalonate decarboxylase	SSU0270	isoprenoid biosynthetic process & cytosol & carboxy-lyase activity & diphosphomevalonate decarboxylase activity & isopentenyl diphosphate biosynthetic process, mevalonate pathway & ATP binding	GO:0008299 & GO:0005829 & GO:0016831 & GO:0004163 & GO:0019287 & GO:0005524	NA
SSU_RS01950	36	81.5534	25.7441	1.66351	0.028951	0.245168	OG0001437			PadR family regulatory protein	transcriptional regulator	SSU0359			NA
SSU_RS02380	40	1495.15	1717.28	-0.199834	0.0290299	0.245168	OG0000250			conserved hypothetical protein	YggS family pyridoxal phosphate-dependent enzyme	SSU0435	pyridoxal phosphate binding	GO:0030170	SP_1665
SSU_RS02950	40	376.723	476.165	-0.337957	0.0290299	0.245168	OG0000175	pheA	pheA	prephenate dehydratase	prephenate dehydratase	SSU0559	prephenate dehydratase activity & L-phenylalanine biosynthetic process	GO:0004664 & GO:0009094	SP_1369
SSU_RS07315	40	110.707	70.2872	0.655415	0.0290299	0.245168	OG0000082	pgdA		peptidoglycan GlcNAc deacetylase	polysaccharide deacetylase family protein	SSU1448	hydrolase activity, acting on carbon-nitrogen (but not peptide) bonds & carbohydrate metabolic process & catalytic activity	GO:0016810 & GO:0005975 & GO:0003824	NA
SSU_RS08770	40	328.72	210.353	0.644049	0.0290299	0.245168	OG0000448			transglycosylase associated protein	GlsB/YeaQ/YmgE family stress response membrane protein	SSU1742	integral component of membrane	GO:0016021	NA
SSU_RS09015	24	82.7584	42.6903	0.954998	0.0284207	0.245168	OG0001660			putative DNA-binding protein	Rgg/GadR/MutR family transcriptional regulator	SSU1789	DNA binding	GO:0003677	NA
SSU_RS09095	40	463.916	383.913	0.273082	0.0290299	0.245168	OG0000488			membrane protein OxaA 1 precursor	membrane protein insertase YidC	SSU1805	membrane insertase activity & integral component of membrane	GO:0032977 & GO:0016021	NA
SSUD12_RS10095	8	4.90401	182.355	-5.21664	0.0285714	0.245168	OG0002290						DNA binding	GO:0003677	NA
SSU_RS05670	32	510.16	416.926	0.291157	0.0291277	0.245488	OG0001594			putative membrane protein	DUF2142 domain-containing protein	SSU1118			NA
OG0002111	12	178.063	88.9464	1.00138	0.030303	0.252279	OG0002111								NA
OG0002247	12	1.23388	18.1028	-3.87493	0.030303	0.252279	OG0002247								NA
OG0002271	12	26.0235	96.4754	-1.89035	0.030303	0.252279	OG0002271						ATP binding & nucleic acid binding	GO:0005524 & GO:0003676	NA
SSU_RS04025	12	110.38	21.8362	2.33769	0.030303	0.252279	OG0001929			putative membrane protein	membrane protein	SSU0784	zinc ion binding & nucleic acid binding & hydrolase activity, acting on acid anhydrides, in phosphorus-containing anhydrides	GO:0008270 & GO:0003676 & GO:0016818	NA
SSU_RS07085	12	215.355	74.3346	1.53461	0.030303	0.252279	OG0001935			putative membrane protein	hypothetical protein	SSU1402			NA
SSU_RS08875	12	71.818	235.093	-1.71082	0.030303	0.252279	OG0001936			MutT/NUDIX hydrolase family protein	NUDIX hydrolase	SSU1763	hydrolase activity	GO:0016787	NA
OG0001616	40	57.4151	69.9303	-0.284487	0.0312288	0.258934	OG0001616			conserved hypothetical protein		SSU0011			NA
SSU_RS06085	40	582.758	838.774	-0.525385	0.0312288	0.258934	OG0000977	ccpA	ccpA	catabolite control protein A	catabolite control protein A	SSU1202	DNA binding & regulation of transcription, DNA-templated	GO:0003677 & GO:0006355	SP_1999
SSU_RS00815	40	256.651	407.246	-0.666093	0.0335651	0.275517	OG0000663			conserved hypothetical protein	class I SAM-dependent methyltransferase	SSU0133			SP_2045
SSU_RS01235	40	468.054	397.206	0.236788	0.0335651	0.275517	OG0000705			putative membrane protein	CvpA family protein	SSU0220	membrane & toxin biosynthetic process	GO:0016020 & GO:0009403	NA
SSU_RS08440	40	291.495	343.762	-0.237937	0.0335651	0.275517	OG0000415			glutamine ABC transporter, glutamine-binding protein/permease protein	ABC transporter substrate-binding protein/permease	SSU1675	ATP-binding cassette (ABC) transporter complex & transmembrane transport & integral component of membrane & membrane & transmembrane transporter activity & nitrogen compound transport	GO:0043190 & GO:0055085 & GO:0016021 & GO:0016020 & GO:0022857 & GO:0071705	SP_0453
SSU_RS09085	40	444.134	639.908	-0.526871	0.0335651	0.275517	OG0000486	rpmH	rpmH	50S ribosomal protein L34	50S ribosomal protein L34	SSU1803	translation & ribosome & structural constituent of ribosome	GO:0006412 & GO:0005840 & GO:0003735	SP_1993
SSU_RS09820	40	374.457	322.136	0.217131	0.0335651	0.275517	OG0000564			ABC transporter ATP-binding protein	energy-coupling factor transporter ATPase	SSU1952	transmembrane transport & ATP binding & ATPase activity & membrane	GO:0055085 & GO:0005524 & GO:0016887 & GO:0016020	SP_2220
OG0000033	18	68.8113	21.8772	1.65322	0.0342794	0.280817	OG0000033								SP_1596, SP_2154
SSU_RS01640	36	22.6845	63.0486	-1.47476	0.0345924	0.281973	OG0001477			TetR family regulatory protein	TetR family transcriptional regulator	SSU0303	DNA binding	GO:0003677	NA
SSU_RS04910	36	107.807	56.271	0.937988	0.0345924	0.281973	OG0001511			conserved hypothetical protein	DUF1858 domain-containing protein	SSU0964			NA
SSUD12_RS06605	30	16.6867	63.0516	-1.91784	0.0346271	0.281973	OG0001574								NA
SSU_RS00780	40	6.589	2.52772	1.38222	0.0360453	0.2878	OG0000657		tadA	putative competence protein	Flp pilus assembly complex ATPase component TadA	SSU0126			SP_2053
SSU_RS03965	40	201.706	235.644	-0.224356	0.0360453	0.2878	OG0001304	cca		CCA-adding enzyme	CCA tRNA nucleotidyltransferase	SSU0772	tRNA cytidylyltransferase activity & tRNA adenylyltransferase activity & tRNA 3'-terminal CCA addition & nucleotidyltransferase activity & RNA processing & RNA binding	GO:0016437 & GO:0004810 & GO:0001680 & GO:0016779 & GO:0006396 & GO:0003723	SP_1554
SSU_RS04035	40	29.9914	63.389	-1.07968	0.0360453	0.2878	OG0001313			putative 4-oxalocrotonate tautomerase	4-oxalocrotonate tautomerase	SSU0786	isomerase activity & cellular aromatic compound metabolic process	GO:0016853 & GO:0006725	SP_1017
SSU_RS04675	40	126.858	53.8308	1.23671	0.0360453	0.2878	OG0001162			adenylate cyclase family protein	CYTH domain-containing protein	SSU0917			NA
SSU_RS04875	40	563.881	419.615	0.426326	0.0360453	0.2878	OG0001132	spxA		regulatory protein Spx	Spx/MgsR family RNA polymerase-binding regulatory protein	SSU0957	negative regulation of transcription, DNA-templated	GO:0045892	SP_1405
SSU_RS05190	40	1079.4	819.632	0.397179	0.0360453	0.2878	OG0001096	atpE		ATP synthase C chain	F0F1 ATP synthase subunit C	SSU1020	proton transmembrane transporter activity & ATP synthesis coupled proton transport & proton transmembrane transport & proton-transporting two-sector ATPase complex, proton-transporting domain & proton-transporting ATP synthase complex, coupling factor F(o)	GO:0015078 & GO:0015986 & GO:1902600 & GO:0033177 & GO:0045263	NA
SSU_RS05560	40	163.459	284.662	-0.800319	0.0360453	0.2878	OG0001053		nagA	putative N-acetylglucosamine-6-phosphate deacetylase	N-acetylglucosamine-6-phosphate deacetylase	SSU1096	N-acetylglucosamine metabolic process & hydrolase activity & N-acetylglucosamine-6-phosphate deacetylase activity & hydrolase activity, acting on carbon-nitrogen (but not peptide) bonds	GO:0006044 & GO:0016787 & GO:0008448 & GO:0016810	NA
SSU_RS07840	40	422.404	80.7176	2.38767	0.0360453	0.2878	OG0000319			putative membrane protein	DUF3278 domain-containing protein	SSU1554			NA
SSU_RS09760	40	504.405	394.415	0.354867	0.0360453	0.2878	OG0000557			DHH family protein	DHH family phosphoesterase	SSU1940	nucleic acid binding	GO:0003676	SP_2205
SSUD12_RS06810	14	732.045	952.322	-0.379518	0.035964	0.2878	OG0001906								NA
SSU_RS02965	38	452.919	587.255	-0.374733	0.0370127	0.294949	OG0000034	glf	glf	UDP-galactopyranose mutase	UDP-galactopyranose mutase	SSU0563	UDP-galactopyranose mutase activity	GO:0008767	NA
SSUD12_RS05855	26	77.3963	10.2423	2.91772	0.0371128	0.295173	OG0001612								NA
OG0002119	10	159.428	41.422	1.94444	0.0380952	0.299497	OG0002119						DNA binding & recombinase activity & DNA recombination	GO:0003677 & GO:0000150 & GO:0006310	NA
OG0002321	10	225.397	677.236	-1.58719	0.0380952	0.299497	OG0002321								NA
OG0002322	10	229.269	636.042	-1.47208	0.0380952	0.299497	OG0002322								NA
OG0002323	10	343.788	950.168	-1.46667	0.0380952	0.299497	OG0002323								NA
SSU_RS06490	36	135.229	87.0674	0.635202	0.0377369	0.299497	OG0001388		sstT	sodium:dicarboxylate symporter family protein	serine/threonine transporter SstT	SSU1284	serine transport & symporter activity & integral component of membrane & threonine transport	GO:0032329 & GO:0015293 & GO:0016021 & GO:0015826	NA
SSU_RS09180	34	249.061	158.614	0.65098	0.0379011	0.299497	OG0001455			phosphoglycerate mutase family protein	histidine phosphatase family protein	SSU1822			NA
SSU_RS01485	40	140.886	169.975	-0.270792	0.0386756	0.301016	OG0000732	mvaK2		phosphomevalonate kinase	phosphomevalonate kinase	SSU0271	ATP binding	GO:0005524	NA
SSU_RS02355	40	224.691	271.72	-0.274178	0.0386756	0.301016	OG0000255	murD		UDP-N-acetylmuramoylalanine--D-glutamate ligase	UDP-N-acetylmuramoyl-L-alanine--D-glutamate ligase	SSU0430	biosynthetic process & UDP-N-acetylmuramoylalanine-D-glutamate ligase activity & ATP binding & cell division & regulation of cell shape & ligase activity & cytoplasm	GO:0009058 & GO:0008764 & GO:0005524 & GO:0051301 & GO:0008360 & GO:0016874 & GO:0005737	SP_0688
SSU_RS04355	40	17.7069	54.169	-1.61316	0.0386756	0.301016	OG0001195			conserved hypothetical protein	rhodanese-like domain-containing protein	SSU0851			NA
SSU_RS07250	40	598.147	725.448	-0.278372	0.0386756	0.301016	OG0000862	metK		S-adenosylmethionine synthetase	methionine adenosyltransferase	SSU1435	S-adenosylmethionine biosynthetic process & methionine adenosyltransferase activity & ATP binding	GO:0006556 & GO:0004478 & GO:0005524	SP_0762
SSU_RS09365	40	18.4688	13.3463	0.468642	0.0386756	0.301016	OG0000518			transcriptional regulator (antiterminator)	BglG family transcription antiterminator	SSU1859	phosphoenolpyruvate-dependent sugar phosphotransferase system & protein-N(PI)-phosphohistidine-sugar phosphotransferase activity & regulation of transcription, DNA-templated	GO:0009401 & GO:0008982 & GO:0006355	NA
SSU_RS09465	20	261.03	180.626	0.531211	0.0388029	0.301016	OG0001826	srtD		sortase SrtD	class C sortase	SSU1881			NA
SSU_RS10085	20	48.3926	299.026	-2.62741	0.0388029	0.301016	OG0001643				SAM-dependent DNA methyltransferase		DNA methylation & DNA binding & nucleic acid binding & N-methyltransferase activity & methylation & methyltransferase activity	GO:0006306 & GO:0003677 & GO:0003676 & GO:0008170 & GO:0032259 & GO:0008168	NA
SSU_RS00755	40	460.615	392.548	0.23069	0.0414629	0.315673	OG0000653	pbp1B		putative penicillin-binding protein 1B	penicillin-binding protein	SSU0121	penicillin binding	GO:0008658	NA
SSU_RS02210	40	61.5121	50.3954	0.287579	0.0414629	0.315673	OG0000271			conserved hypothetical protein	DUF960 domain-containing protein	SSU0399			NA
SSU_RS02715	40	655.799	833.918	-0.346651	0.0414629	0.315673	OG0000973			putative amino acid ABC transporter, extracellular amino acid-binding protein	amino acid ABC transporter substrate-binding protein	SSU0503			SP_1500
SSU_RS04260	40	23.9972	40.2088	-0.744643	0.0414629	0.315673	OG0000168			ABC transporter ATP-binding protein	ABC transporter ATP-binding protein	SSU0832	efflux transmembrane transporter activity & xenobiotic detoxification by transmembrane export across the plasma membrane & ATP binding & ATPase activity	GO:0015562 & GO:1990961 & GO:0005524 & GO:0016887	NA
SSU_RS04385	40	222.712	154.451	0.528032	0.0414629	0.315673	OG0001191		ylqF	putative GTPase protein	ribosome biogenesis GTPase YlqF	SSU0857	GTP binding	GO:0005525	SP_1155
SSU_RS06355	40	619.823	324.079	0.935514	0.0414629	0.315673	OG0000956	mscL	mscL	large-conductance mechanosensitive channel	large conductance mechanosensitive channel protein MscL	SSU1257	ion transmembrane transport & mechanosensitive ion channel activity & integral component of membrane	GO:0034220 & GO:0008381 & GO:0016021	SP_1010
SSU_RS07425	36	223.074	105.106	1.08567	0.0411125	0.315673	OG0001382			isoprenylcysteine carboxyl methyltransferase (ICMT) family protein	isoprenylcysteine carboxyl methyltransferase family protein	SSU1470	integral component of membrane & C-terminal protein methylation & protein C-terminal S-isoprenylcysteine carboxyl O-methyltransferase activity	GO:0016021 & GO:0006481 & GO:0004671	SP_2191
SSU_RS07640	40	347.976	414.152	-0.251172	0.0414629	0.315673	OG0000800			conserved hypothetical protein	CBS domain-containing protein	SSU1514			SP_1878
SSU_RS08270	40	33.3691	16.0049	1.05999	0.0414629	0.315673	OG0000382			putative lipoprotein	carbohydrate-binding domain-containing protein	SSU1639			NA
SSUD12_RS00265	12	248.287	164.065	0.597743	0.0411255	0.315673	OG0001913						DNA methylation & N-methyltransferase activity & nucleic acid binding & DNA binding & methylation & methyltransferase activity	GO:0006306 & GO:0008170 & GO:0003676 & GO:0003677 & GO:0032259 & GO:0008168	NA
SSU_RS03390	16	15.002	24.1481	-0.686756	0.0417582	0.317332	OG0001878			hypothetical protein	hypothetical protein	SSU0655			NA
OG0001905	16	260.803	5.57831	5.54699	0.041958	0.31826	OG0001905								NA
SSU_RS00660	20	7.23544	40.9145	-2.49946	0.0421053	0.318786	OG0001738			putative integrase	tyrosine-type recombinase/integrase	SSU0101	DNA binding & DNA recombination & DNA integration	GO:0003677 & GO:0006310 & GO:0015074	NA
SSU_RS03380	22	43.2871	152.275	-1.81467	0.0423787	0.320264	OG0001718			type I restriction-modification system, specificity protein	restriction endonuclease subunit S	SSU0653	DNA modification & DNA binding	GO:0006304 & GO:0003677	NA
OG0002016	14	37.49	59.7289	-0.671926	0.042624	0.320345	OG0002016								NA
OG0002074	14	123.612	79.6463	0.634145	0.042624	0.320345	OG0002074								NA
SSUD12_RS08955	14	155.15	66.4898	1.22246	0.042624	0.320345	OG0001975						hydrolase activity, hydrolyzing O-glycosyl compounds & carbohydrate metabolic process	GO:0004553 & GO:0005975	SP_0301, SP_0735
SSU_RS08015	32	215.557	144.987	0.572147	0.0427764	0.320901	OG0000035			type I restriction-modification system S protein	restriction endonuclease subunit S	SSU1589	DNA binding & DNA modification	GO:0003677 & GO:0006304	NA
OG0002209	10	152.957	91.6084	0.739571	0.0444444	0.323922	OG0002209						phosphotransferase activity, alcohol group as acceptor & carbohydrate metabolic process & xylulose metabolic process & xylulokinase activity	GO:0016773 & GO:0005975 & GO:0005997 & GO:0004856	NA
OG0002217	10	3.7369	8.57942	-1.19904	0.0444444	0.323922	OG0002217								NA
OG0002218	10	3.63301	7.32406	-1.01148	0.0444444	0.323922	OG0002218								NA
OG0002222	10	0.911457	3.01959	-1.7281	0.0444444	0.323922	OG0002222								NA
OG0002232	10	10.9814	4.85375	1.17789	0.0444444	0.323922	OG0002232						hydrolase activity & DNA binding & ATP binding	GO:0016787 & GO:0003677 & GO:0005524	NA
OG0002243	10	157.914	3.0425	5.69774	0.0444444	0.323922	OG0002243								NA
OG0002272	10	288.555	1120.2	-1.95684	0.0444444	0.323922	OG0002272						oxidation-reduction process & oxidoreductase activity, acting on the CH-OH group of donors, NAD or NADP as acceptor & NAD binding & UDP-glucose 6-dehydrogenase activity & oxidoreductase activity & polysaccharide biosynthetic process & DNA binding	GO:0055114 & GO:0016616 & GO:0051287 & GO:0003979 & GO:0016491 & GO:0000271 & GO:0003677	NA
SSU_RS00060	40	362.814	322.413	0.170317	0.0444137	0.323922	OG0000587			putative exported protein	serine hydrolase	SSU0012	beta-lactamase activity & beta-lactam antibiotic catabolic process & response to antibiotic	GO:0008800 & GO:0030655 & GO:0046677	NA
SSU_RS01590	40	387.445	203.997	0.925444	0.0444137	0.323922	OG0000748			putative membrane protein	ECF transporter S component	SSU0292	membrane	GO:0016020	NA
SSU_RS04950	40	220.221	361.745	-0.716021	0.0444137	0.323922	OG0001125			haloacid dehalogenase-like hydrolase	Cof-type HAD-IIB family hydrolase	SSU0972	hydrolase activity	GO:0016787	NA
SSU_RS05480	40	547.68	739.219	-0.432668	0.0444137	0.323922	OG0001067			hypothetical protein	hypothetical protein	SSU1080			NA
SSU_RS05760	40	234.304	189.668	0.304907	0.0444137	0.323922	OG0001029			conserved hypothetical protein	tRNA (adenine-N(1))-methyltransferase	SSU1136	tRNA (adenine-N1-)-methyltransferase activity	GO:0016429	SP_1610
SSU_RS08790	40	234.706	200.53	0.227035	0.0444137	0.323922	OG0000108	polC		DNA polymerase III PolC-type	PolC-type DNA polymerase III	SSU1746	3'-5' exonuclease activity & nucleic acid binding & DNA binding & catalytic activity & DNA replication & DNA-directed DNA polymerase activity & cytoplasm	GO:0008408 & GO:0003676 & GO:0003677 & GO:0003824 & GO:0006260 & GO:0003887 & GO:0005737	SP_0274
SSU_RS09725	40	606.674	422.853	0.520767	0.0444137	0.323922	OG0000553			putative fumarate reductase flavoprotein subunit	flavocytochrome c	SSU1933	oxidation-reduction process & succinate dehydrogenase activity	GO:0055114 & GO:0000104	NA
SSUD12_RS03740	14	66.464	187.266	-1.49444	0.043956	0.323922	OG0001985								NA
SSUD12_RS05860	28	87.8277	20.2308	2.11813	0.0443691	0.323922	OG0001354								NA
SSU_RS04040	36	44.904	51.1919	-0.189071	0.0449436	0.326978	OG0001524			putative membrane protein	excalibur calcium-binding domain-containing protein	SSU0787			NA
SSU_RS01075	34	1484.93	202.298	2.87584	0.0459491	0.333701	OG0001467			putative surface-anchored protein	YSIRK signal domain/LPXTG anchor domain surface protein	SSU0186			NA
SSU_RS03075	32	5.19351	7.31777	-0.494694	0.0461506	0.334572	OG0001595			glycosyl hydrolase family protein	family 16 glycosylhydrolase	SSU0587	carbohydrate metabolic process & hydrolase activity, hydrolyzing O-glycosyl compounds	GO:0005975 & GO:0004553	SP_0057
SSU_RS05105	38	35.0674	19.6518	0.83547	0.0465056	0.335956	OG0001400	uxaC	uxaC	uronate isomerase	glucuronate isomerase	SSU1003	glucuronate isomerase activity & glucuronate catabolic process	GO:0008880 & GO:0006064	NA
SSU_RS06220	38	17.1762	15.5572	0.142828	0.0465056	0.335956	OG0001344			sugar phosphotransferase system (PTS), IIBC component	PTS transporter subunit EIIC	SSU1229	protein-N(PI)-phosphohistidine-sugar phosphotransferase activity & phosphoenolpyruvate-dependent sugar phosphotransferase system & membrane	GO:0008982 & GO:0009401 & GO:0016020	NA
SSU_RS02125	40	1045.22	740.063	0.498092	0.047535	0.340391	OG0000275		raiA	sigma 54 modulation protein / S30EA ribosomal protein	ribosome-associated translation inhibitor RaiA	SSU0395	primary metabolic process	GO:0044238	SP_2206
SSU_RS03865	40	425.947	537.929	-0.336742	0.047535	0.340391	OG0001291	potA		putative spermidine/putrescine ABC transporter ATP-binding protein	ABC transporter ATP-binding protein	SSU0751	ATP binding & transmembrane transport & ATPase-coupled polyamine transmembrane transporter activity & ATP-binding cassette (ABC) transporter complex & transmembrane transporter activity & polyamine transport & ATPase activity	GO:0005524 & GO:0055085 & GO:0015417 & GO:0043190 & GO:0022857 & GO:0015846 & GO:0016887	SP_1389
SSU_RS03870	40	398.215	524.477	-0.397333	0.047535	0.340391	OG0001292	potB		putative spermidine/putrescine ABC transporter permease protein	ABC transporter permease	SSU0752	membrane & transmembrane transport	GO:0016020 & GO:0055085	SP_1388
SSU_RS07410	40	208.151	265.062	-0.348703	0.047535	0.340391	OG0000838	xseB		putative exodeoxyribonuclease VII small subunit	exodeoxyribonuclease VII small subunit	SSU1466	DNA catabolic process & exodeoxyribonuclease VII activity & exodeoxyribonuclease VII complex	GO:0006308 & GO:0008855 & GO:0009318	SP_1206
SSU_RS08280	40	514.652	439.992	0.22612	0.047535	0.340391	OG0000384	rbfA	rbfA	ribosome-binding factor A	30S ribosome-binding factor RbfA	SSU1641	rRNA processing	GO:0006364	SP_0557
SSUD12_RS06610	30	9.63452	45.5081	-2.23984	0.0478654	0.342159	OG0001606						calcium ion binding	GO:0005509	NA
SSU_RS02205	40	566.938	490.522	0.208874	0.0508337	0.356532	OG0000272			conserved hypothetical protein	DUF402 domain-containing protein	SSU0398			SP_1903
SSU_RS05110	38	61.8551	21.9507	1.49463	0.0500806	0.356532	OG0001399	dgoA	eda	putative 2-dehydro-3-deoxy-6-phosphogalactonate aldolase	bifunctional 4-hydroxy-2-oxoglutarate aldolase/2-dehydro-3-deoxy-phosphogluconate aldolase	SSU1004	lyase activity & catalytic activity	GO:0016829 & GO:0003824	NA
SSU_RS05465	40	474.497	543.186	-0.195047	0.0508337	0.356532	OG0001070			conserved hypothetical protein	LURP-one-related family protein	SSU1077			NA
SSU_RS07140	40	112.626	67.7153	0.733981	0.0508337	0.356532	OG0000140			ABC-type glycine betaine transport system protein	ABC transporter permease/substrate-binding protein	SSU1413	ATP-binding cassette (ABC) transporter complex & transmembrane transporter activity & transmembrane transport & membrane	GO:0043190 & GO:0022857 & GO:0055085 & GO:0016020	NA
SSU_RS07385	40	182.208	152.886	0.253131	0.0508337	0.356532	OG0000843			conserved hypothetical protein	DegV family protein	SSU1461			SP_1112
SSU_RS07400	40	272.996	343.5	-0.331428	0.0508337	0.356532	OG0000840			hemolysin-like protein	TlyA family rRNA (cytidine-2'-O)-methyltransferase	SSU1464	methyltransferase activity & RNA binding & methylation	GO:0008168 & GO:0003723 & GO:0032259	SP_1204
SSU_RS07545	40	82.7329	92.7765	-0.165298	0.0508337	0.356532	OG0000816			conserved hypothetical protein	YqgQ family protein	SSU1495			SP_0677
SSU_RS08125	40	191.265	138.83	0.462255	0.0508337	0.356532	OG0000359			putative aspartokinase	aspartate kinase	SSU1611	lysine biosynthetic process via diaminopimelate & aspartate kinase activity & cellular amino acid biosynthetic process	GO:0009089 & GO:0004072 & GO:0008652	SP_0413
SSU_RS08325	40	214.168	169.878	0.334246	0.0508337	0.356532	OG0000393			ABC transporter ATP-binding protein	ABC transporter ATP-binding protein	SSU1650	ATPase activity & ATP binding	GO:0016887 & GO:0005524	SP_0522
SSU_RS09075	40	173.735	211.192	-0.281668	0.0508337	0.356532	OG0000484		rnmV	putative DNA primase	ribonuclease M5	SSU1801	ribonuclease M5 activity	GO:0043822	SP_1990
SSUD12_RS11475	30	192.534	532.639	-1.46804	0.0500594	0.356532	OG0001634								NA
SSU_RS01650	36	65.969	25.7354	1.35803	0.0527506	0.369344	OG0001478			putative lipase	alpha/beta hydrolase	SSU0305	hydrolase activity	GO:0016787	NA
SSU_RS01350	40	150.316	94.815	0.664812	0.0543168	0.373291	OG0000718			putative exported protein	DUF4097 family beta strand repeat protein	SSU0243			NA
SSU_RS01675	40	736.079	910.16	-0.30626	0.0543168	0.373291	OG0000757	rpoE		putative DNA-directed RNA polymerase, delta subunit	DNA-directed RNA polymerase subunit delta	SSU0310	transcription, DNA-templated & regulation of transcription, DNA-templated	GO:0006351 & GO:0006355	SP_0493
SSU_RS03520	40	1291.5	897.739	0.524677	0.0543168	0.373291	OG0001247	nox		NADH oxidase	FAD-dependent oxidoreductase	SSU0682	oxidation-reduction process & cell redox homeostasis & oxidoreductase activity & flavin adenine dinucleotide binding	GO:0055114 & GO:0045454 & GO:0016491 & GO:0050660	SP_1469
SSU_RS05755	40	210.665	160.053	0.396399	0.0543168	0.373291	OG0001030			NIF3 (NGG1p interacting factor 3) family protein	Nif3-like dinuclear metal center hexameric protein	SSU1135			SP_1609
SSU_RS05915	40	234.649	213.637	0.135347	0.0543168	0.373291	OG0001003			DNA translocase FtsK	DNA translocase FtsK	SSU1168	nucleotide binding & ATP binding & DNA binding	GO:0000166 & GO:0005524 & GO:0003677	SP_0878
SSU_RS06450	40	76.9532	91.2391	-0.245672	0.0543168	0.373291	OG0000148			putative exported protein	hypothetical protein	SSU1276			NA
SSU_RS07115	40	94.9159	128.756	-0.439922	0.0543168	0.373291	OG0001386			sensor histidine kinase protein	sensor histidine kinase	SSU1408	transferase activity, transferring phosphorus-containing groups & phosphorylation	GO:0016772 & GO:0016310	NA
SSU_RS08800	40	72.861	100.781	-0.468002	0.0543168	0.373291	OG0000451		dhaS	conserved hypothetical protein	dihydroxyacetone kinase transcriptional activator DhaS	SSU1748	DNA binding	GO:0003677	NA
SSU_RS09070	40	135.03	202.975	-0.588021	0.0543168	0.373291	OG0000483			hypothetical protein	hypothetical protein	SSU1800			NA
SSU_RS09625	38	174.229	371.277	-1.09151	0.0538763	0.373291	OG0001358			putative membrane protein	hypothetical protein	SSU1913			NA
SSU_RS09750	40	453.911	378.091	0.263675	0.0543168	0.373291	OG0000121	dnaC	dnaB	replicative DNA helicase	replicative DNA helicase	SSU1938	DNA helicase activity & ATP binding & DNA replication & DNA binding	GO:0003678 & GO:0005524 & GO:0006260 & GO:0003677	SP_2203
SSU_RS10185	30	179.805	131.453	0.451886	0.0546137	0.374703	OG0001701				hypothetical protein				NA
SSU_RS04120	34	37.5518	47.9093	-0.351423	0.0553286	0.378724	OG0001526		mcrC	putative restriction enzyme modulator protein	5-methylcytosine-specific restriction endonuclease system specificity protein McrC	SSU0803	DNA restriction-modification system	GO:0009307	NA
SSU_RS09525	26	136.224	93.872	0.537215	0.0553846	0.378724	OG0001674			putative RNA-binding protein	RNA-binding protein	SSU1895			NA
SSUD12_RS05870	16	40.481	8.34071	2.279	0.0559441	0.381911	OG0001893								NA
OG0002161	8	303.416	158.698	0.935014	0.0571429	0.388374	OG0002161								NA
OG0002393	8	46.5995	292.969	-2.65236	0.0571429	0.388374	OG0002393								NA
SSU_RS03900	36	24.5451	30.4813	-0.31249	0.0571751	0.388374	OG0001523			carbohydrate kinase	NAD(P)H-hydrate dehydratase	SSU0758	ADP-dependent NAD(P)H-hydrate dehydratase activity	GO:0052855	NA
SSU_RS01910	40	201.799	63.1767	1.67545	0.0579914	0.388761	OG0000312	fms		peptide deformylase	peptide deformylase	SSU0351	peptide deformylase activity	GO:0042586	NA
SSU_RS02960	40	145.838	356.34	-1.28888	0.0579914	0.388761	OG0000173		rlmD	putative RNA methyltransferase	23S rRNA (uracil(1939)-C(5))-methyltransferase RlmD	SSU0561	RNA processing & RNA methyltransferase activity	GO:0006396 & GO:0008173	SP_1029
SSU_RS03175	40	279.516	185.771	0.589404	0.0579914	0.388761	OG0001220	murE		UDP-N-acetylmuramoylalanyl-D-glutamate--2,6-dia minopimelate ligase	UDP-N-acetylmuramoyl-L-alanyl-D-glutamate--L-lysine ligase	SSU0608	regulation of cell shape & cell division & biosynthetic process & acid-amino acid ligase activity & ATP binding & cytoplasm & ligase activity	GO:0008360 & GO:0051301 & GO:0009058 & GO:0016881 & GO:0005524 & GO:0005737 & GO:0016874	SP_1530
SSU_RS04620	40	228.209	108.04	1.07879	0.0579914	0.388761	OG0001172			hypothetical protein	hypothetical protein	SSU0906			NA
SSU_RS05740	40	603.739	686.821	-0.18601	0.0579914	0.388761	OG0001033	rmlC		putative dTDP-4-keto-6-deoxyglucose-3,5-epimerase	dTDP-4-dehydrorhamnose 3,5-epimerase family protein	SSU1132	dTDP-4-dehydrorhamnose 3,5-epimerase activity	GO:0008830	NA
SSU_RS06605	40	124.919	106.618	0.228543	0.0579914	0.388761	OG0000927			putative exported protein	ABC transporter substrate-binding protein	SSU1307			NA
SSU_RS07330	40	2571.62	3388.31	-0.397886	0.0579914	0.388761	OG0000850	gpmA		2,3-bisphosphoglycerate-dependent phosphoglycerate mutase	phosphoglycerate mutase	SSU1451	glycolytic process & intramolecular transferase activity, phosphotransferases & phosphoglycerate mutase activity	GO:0006096 & GO:0016868 & GO:0004619	SP_1655
SSU_RS07485	40	84.7193	211.016	-1.31659	0.0579914	0.388761	OG0000828			putative rRNA methylase	methyltransferase domain-containing protein	SSU1483			SP_0652
OG0002248	12	2.56335	36.4414	-3.82948	0.0606061	0.404963	OG0002248								NA
SSU_RS05665	34	529.461	396.268	0.418047	0.0605633	0.404963	OG0001501			glycosyl transferase family protein	glycosyltransferase family 8 protein	SSU1117	transferase activity, transferring glycosyl groups	GO:0016757	NA
SSU_RS01190	40	155.905	263.359	-0.756367	0.0618647	0.408706	OG0000699			conserved hypothetical protein	ATP-dependent RecD-like DNA helicase	SSU0211	5'-3' DNA helicase activity & DNA duplex unwinding & DNA binding	GO:0043139 & GO:0032508 & GO:0003677	SP_0401
SSU_RS01375	40	471.248	676.862	-0.522374	0.0618647	0.408706	OG0000721			putative formate/nitrite transporter family protein	formate/nitrite transporter family protein	SSU0248	membrane & transmembrane transporter activity & transmembrane transport	GO:0016020 & GO:0022857 & GO:0055085	NA
SSU_RS03275	40	188.79	128.338	0.556839	0.0618647	0.408706	OG0001237			putative membrane protein	hypothetical protein	SSU0628			NA
SSU_RS04880	40	266.026	200.51	0.407893	0.0618647	0.408706	OG0001131			Ion channel transport protein	potassium channel family protein	SSU0958	voltage-gated potassium channel activity & voltage-gated potassium channel complex & potassium ion transport	GO:0005249 & GO:0008076 & GO:0006813	NA
SSU_RS05990	40	84.9777	65.1543	0.383224	0.0618647	0.408706	OG0000993			OsmC-like protein	OsmC family protein	SSU1183			NA
SSU_RS06075	40	349.25	418.869	-0.262238	0.0618647	0.408706	OG0000978			putative glycosyltransferase	glycosyltransferase	SSU1200	transferase activity, transferring glycosyl groups	GO:0016757	NA
SSU_RS09670	40	322.301	382.545	-0.247223	0.0618647	0.408706	OG0000548			putative membrane protein	YitT family protein	SSU1922			SP_2113
SSUD12_RS06475	28	69.9735	69.9841	-0.000218554	0.0620417	0.409215	OG0001737						DNA binding	GO:0003677	SP_1050
SSU_RS08580	26	32.7961	43.3492	-0.402483	0.0622421	0.409877	OG0001663			sensor histidine kinase	sensor histidine kinase	SSU1704	integral component of membrane & phosphorelay sensor kinase activity & phosphorelay signal transduction system	GO:0016021 & GO:0000155 & GO:0000160	NA
SSU_RS07850	32	397.134	79.9778	2.31195	0.0638462	0.419765	OG0001611			putative membrane protein	hypothetical protein	SSU1556			NA
SSUD12_RS06500	28	5.5247	12.612	-1.19083	0.0641767	0.421262	OG0001605								NA
SSU_RS00875	40	619.933	1923.25	-1.63337	0.065944	0.424696	OG0000674	groES	groES	10 kDa chaperonin	co-chaperone GroES	SSU0146	protein folding & ATP binding & ATPase activity	GO:0006457 & GO:0005524 & GO:0016887	SP_1907
SSU_RS03755	40	3631.41	4182.73	-0.203916	0.065944	0.424696	OG0001271	rpmA	rpmA	50S ribosomal protein L27	50S ribosomal protein L27	SSU0729	translation & ribosome & structural constituent of ribosome	GO:0006412 & GO:0005840 & GO:0003735	SP_1107
SSU_RS03945	40	137.302	318.799	-1.21529	0.065944	0.424696	OG0001300	fruA		putative fructose-specific phosphotransferase system (PTS), IIABC component	PTS sugar transporter subunit IIA	SSU0768	protein-N(PI)-phosphohistidine-sugar phosphotransferase activity & protein-N(PI)-phosphohistidine-fructose phosphotransferase system transporter activity & phosphoenolpyruvate-dependent sugar phosphotransferase system & integral component of membrane & carbohydrate:proton symporter activity & membrane	GO:0008982 & GO:0022877 & GO:0009401 & GO:0016021 & GO:0005351 & GO:0016020	SP_0877
SSU_RS05500	40	484.305	405.725	0.255414	0.065944	0.424696	OG0001063	metG	metG	methionyl-tRNA synthetase	methionine--tRNA ligase	SSU1084	aminoacyl-tRNA ligase activity & ATP binding & methionine-tRNA ligase activity & tRNA aminoacylation for protein translation & nucleotide binding & methionyl-tRNA aminoacylation & tRNA binding	GO:0004812 & GO:0005524 & GO:0004825 & GO:0006418 & GO:0000166 & GO:0006431 & GO:0000049	SP_0788
SSU_RS05810	40	261.5	235.462	0.151321	0.065944	0.424696	OG0001021	rnz		ribonuclease Z	ribonuclease Z	SSU1145	endoribonuclease activity, producing 5'-phosphomonoesters & tRNA 3'-trailer cleavage	GO:0016891 & GO:0042779	SP_0674
SSU_RS07405	40	283.526	351.594	-0.310428	0.065944	0.424696	OG0000839	fps		putative geranyltranstransferase	polyprenyl synthetase family protein	SSU1465	isoprenoid biosynthetic process	GO:0008299	NA
SSU_RS07465	40	857.802	1215.33	-0.502634	0.065944	0.424696	OG0000832			putative oligopeptidase	M3 family oligoendopeptidase	SSU1479			NA
SSU_RS07715	40	540.466	491.719	0.136368	0.065944	0.424696	OG0000787	murC		UDP-N-acetylmuramate--alanine ligase	UDP-N-acetylmuramate--L-alanine ligase	SSU1529	biosynthetic process & UDP-N-acetylmuramate-L-alanine ligase activity & ligase activity & ATP binding	GO:0009058 & GO:0008763 & GO:0016874 & GO:0005524	SP_1521
SSU_RS07860	40	113.389	90.0209	0.332943	0.065944	0.424696	OG0000322		menA	UbiA prenyltransferase family protein	1,4-dihydroxy-2-naphthoate polyprenyltransferase	SSU1558	transferase activity, transferring alkyl or aryl (other than methyl) groups & prenyltransferase activity & integral component of membrane	GO:0016765 & GO:0004659 & GO:0016021	NA
SSU_RS08135	40	342.84	399.928	-0.222204	0.065944	0.424696	OG0000360	alr		alanine racemase	alanine racemase	SSU1613	alanine metabolic process & catalytic activity & alanine racemase activity	GO:0006522 & GO:0003824 & GO:0008784	NA
SSU_RS09035	40	348.904	295.425	0.240041	0.065944	0.424696	OG0000482	ksgA	rsmA	dimethyladenosine transferase	16S rRNA (adenine(1518)-N(6)/adenine(1519)-N(6))-dimethyltransferase RsmA	SSU1793	rRNA (adenine-N6,N6-)-dimethyltransferase activity & rRNA modification & rRNA methyltransferase activity & rRNA processing	GO:0000179 & GO:0000154 & GO:0008649 & GO:0006364	SP_1985
SSU_RS09665	40	174.846	167.508	0.0618551	0.065944	0.424696	OG0000547	nrdI	nrdI	protein nrdI	class Ib ribonucleoside-diphosphate reductase assembly flavoprotein NrdI	SSU1921	FMN binding & cellular protein modification process	GO:0010181 & GO:0006464	SP_0158
OG0002297	10	39.6418	19.4533	1.02701	0.0666667	0.426001	OG0002297								NA
OG0002327	10	3.95931	13.6292	-1.78337	0.0666667	0.426001	OG0002327								NA
OG0002340	10	5.83581	13.5543	-1.21575	0.0666667	0.426001	OG0002340								NA
OG0002341	10	10.3617	18.188	-0.811731	0.0666667	0.426001	OG0002341								NA
SSUD12_RS08135	16	147.764	271.385	-0.877048	0.0666667	0.426001	OG0001912						carbohydrate metabolic process & hydrolase activity, hydrolyzing O-glycosyl compounds	GO:0005975 & GO:0004553	NA
OG0001889	18	18.6456	69.3386	-1.89482	0.0675991	0.42962	OG0001889								NA
OG0001946	18	19.0986	29.1819	-0.611608	0.0675991	0.42962	OG0001946								NA
OG0002199	8	41.9804	8.67302	2.27511	0.0714286	0.42962	OG0002199						hydrolase activity, hydrolyzing O-glycosyl compounds & carbohydrate metabolic process	GO:0004553 & GO:0005975	NA
OG0002294	8	14.6648	2.70391	2.43924	0.0714286	0.42962	OG0002294								NA
OG0002314	8	14.0298	1.09923	3.67393	0.0714286	0.42962	OG0002314						nucleotide binding & ATP binding & DNA binding	GO:0000166 & GO:0005524 & GO:0003677	NA
OG0002320	8	55.514	138.206	-1.3159	0.0714286	0.42962	OG0002320						ATP binding & DNA binding & hydrolase activity	GO:0005524 & GO:0003677 & GO:0016787	NA
OG0002331	8	20.0544	8.17943	1.29384	0.0714286	0.42962	OG0002331						membrane & transmembrane transport	GO:0016020 & GO:0055085	NA
OG0002367	8	5.31724	47.7983	-3.16821	0.0714286	0.42962	OG0002367								NA
OG0002368	8	2.49192	92.5814	-5.21539	0.0714286	0.42962	OG0002368								NA
OG0002383	8	56.254	7.58632	2.89048	0.0714286	0.42962	OG0002383						ATPase activity & ATP binding	GO:0016887 & GO:0005524	NA
OG0002396	8	578.326	1120.02	-0.95357	0.0714286	0.42962	OG0002396						catalytic activity	GO:0003824	NA
OG0002409	8	149.024	23.1648	2.68554	0.0714286	0.42962	OG0002409						phosphoenolpyruvate-dependent sugar phosphotransferase system & protein-N(PI)-phosphohistidine-sugar phosphotransferase activity & membrane & integral component of membrane	GO:0009401 & GO:0008982 & GO:0016020 & GO:0016021	SP_0310
OG0002410	8	108.961	16.5166	2.72182	0.0714286	0.42962	OG0002410								NA
OG0002411	8	113.389	17.4077	2.70348	0.0714286	0.42962	OG0002411						phosphoenolpyruvate-dependent sugar phosphotransferase system	GO:0009401	SP_0308
OG0002412	8	93.2802	13.9342	2.74294	0.0714286	0.42962	OG0002412						protein-N(PI)-phosphohistidine-sugar phosphotransferase activity & phosphoenolpyruvate-dependent sugar phosphotransferase system & regulation of transcription, DNA-templated & DNA binding	GO:0008982 & GO:0009401 & GO:0006355 & GO:0003677	NA
OG0002413	8	83.4637	19.9068	2.06789	0.0714286	0.42962	OG0002413						protein-N(PI)-phosphohistidine-sugar phosphotransferase activity & phosphoenolpyruvate-dependent sugar phosphotransferase system	GO:0008982 & GO:0009401	SP_0305
OG0002414	8	575.695	197.009	1.54704	0.0714286	0.42962	OG0002414								NA
OG0002415	8	18.1166	4.15929	2.12291	0.0714286	0.42962	OG0002415								SP_0304
OG0002440	8	12.955	1.28355	3.3353	0.0714286	0.42962	OG0002440								NA
OG0002469	8	98.2971	61.6755	0.672453	0.0714286	0.42962	OG0002469								NA
OG0002483	8	60.7715	33.0418	0.879102	0.0714286	0.42962	OG0002483								NA
OG0002508	8	6.1704	21.2636	-1.78495	0.0714286	0.42962	OG0002508								NA
SSU_RS01085	40	304.024	382.4	-0.330896	0.0702365	0.42962	OG0000695			conserved hypothetical protein	chemotaxis protein	SSU0188			NA
SSU_RS01230	40	392.824	337.901	0.217284	0.0702365	0.42962	OG0000704			conserved hypothetical protein	hypothetical protein	SSU0219			SP_0404
SSU_RS01520	40	1004	1538.18	-0.615465	0.0702365	0.42962	OG0000737	hrcA	hrcA	heat-inducible transcription repressor HrcA	heat-inducible transcriptional repressor HrcA	SSU0278	DNA binding & regulation of transcription, DNA-templated	GO:0003677 & GO:0006355	SP_0515
SSU_RS01810	40	101.795	40.7034	1.32244	0.0702365	0.42962	OG0000772	galT	galT	galactose-1-phosphate uridylyltransferase	UDP-glucose--hexose-1-phosphate uridylyltransferase	SSU0330	UDP-glucose:hexose-1-phosphate uridylyltransferase activity & galactose metabolic process & cytoplasm	GO:0008108 & GO:0006012 & GO:0005737	SP_1829, SP_1852
SSU_RS02245	40	178.946	14.8629	3.58974	0.0702365	0.42962	OG0000264			sugar phosphotransferase system (PTS), fructose family, IIA component	PTS sugar transporter subunit IIA	SSU0406	integral component of membrane & phosphoenolpyruvate-dependent sugar phosphotransferase system	GO:0016021 & GO:0009401	SP_0064
SSU_RS03480	34	27.1927	17.4298	0.641662	0.0711756	0.42962	OG0001562			putative DNA-binding protein	helix-turn-helix domain-containing protein	SSU0674			NA
SSU_RS04060	40	503.255	592.518	-0.23557	0.0702365	0.42962	OG0001315		prmC	putative methyltransferase	peptide chain release factor N(5)-glutamine methyltransferase	SSU0791	methyltransferase activity & protein methyltransferase activity & methylation & protein methylation & nucleic acid binding	GO:0008168 & GO:0008276 & GO:0032259 & GO:0006479 & GO:0003676	SP_1021
SSU_RS04480	40	34.1406	79.7104	-1.22328	0.0702365	0.42962	OG0001178			MutT/NUDIX hydrolase family protein	8-oxo-dGTP diphosphatase	SSU0877	hydrolase activity	GO:0016787	NA
SSU_RS05610	40	4947.04	3678.33	0.427515	0.0702365	0.42962	OG0001044	infC	infC	translation initiation factor IF-3	translation initiation factor IF-3	SSU1106	translational initiation & translation initiation factor activity	GO:0006413 & GO:0003743	SP_0959
SSU_RS06160	40	117.748	47.4518	1.31116	0.0702365	0.42962	OG0000192			zinc-binding dehydrogenase	alcohol dehydrogenase catalytic domain-containing protein	SSU1217	oxidation-reduction process & zinc ion binding & oxidoreductase activity	GO:0055114 & GO:0008270 & GO:0016491	SP_1855
SSU_RS06215	40	102.082	46.9788	1.11965	0.0702365	0.42962	OG0000202			putative transcription regulator	MurR/RpiR family transcriptional regulator	SSU1228	carbohydrate derivative metabolic process & regulation of transcription, DNA-templated & DNA-binding transcription factor activity & carbohydrate derivative binding	GO:1901135 & GO:0006355 & GO:0003700 & GO:0097367	NA
SSU_RS07555	40	62.7638	80.7987	-0.3644	0.0702365	0.42962	OG0000814			histidine sensor kinase protein	sensor histidine kinase	SSU1497	integral component of membrane & phosphorelay signal transduction system & phosphorelay sensor kinase activity & protein dimerization activity	GO:0016021 & GO:0000160 & GO:0000155 & GO:0046983	NA
SSU_RS07790	40	390.269	339.891	0.199398	0.0702365	0.42962	OG0000775			putative membrane protein	DUF4059 family protein	SSU1544			NA
SSU_RS07895	40	248.406	323.136	-0.379441	0.0702365	0.42962	OG0000327			cation transport protein	potassium transporter Trk	SSU1565	cation transport & transmembrane transport & cation transmembrane transporter activity	GO:0006812 & GO:0055085 & GO:0008324	NA
SSU_RS08315	40	602.104	541.516	0.153009	0.0702365	0.42962	OG0000391			phosphotransferase enzyme family protein	phosphotransferase family protein	SSU1648			NA
SSU_RS09915	40	97.8185	77.8814	0.328829	0.0702365	0.42962	OG0000579			putative chromosome partitioning protein	ParB/RepB/Spo0J family partition protein	SSU1969	DNA binding	GO:0003677	NA
SSUD12_RS06765	8	99.6115	717.955	-2.84951	0.0714286	0.42962	OG0002098						membrane	GO:0016020	NA
SSUD12_RS07950	8	17.673	6.35417	1.47577	0.0714286	0.42962	OG0002004								NA
SSU_RS05505	34	109.034	149.228	-0.452738	0.0722131	0.433702	OG0001551			putative membrane protein	DUF1361 domain-containing protein	SSU1085			NA
OG0001911	16	77.306	11.375	2.76471	0.0726773	0.435513	OG0001911								NA
OG0002275	12	147.362	39.0869	1.91461	0.0727273	0.435513	OG0002275								NA
SSU_RS00920	40	1407.51	1314.52	0.0986041	0.0747495	0.44181	OG0000682	glnR		MerR family regulatory protein	MerR family transcriptional regulator	SSU0156	DNA binding & regulation of transcription, DNA-templated	GO:0003677 & GO:0006355	SP_0501
SSU_RS02255	40	62.1335	85.2828	-0.456885	0.0747495	0.44181	OG0000262			conserved hypothetical protein	DUF1912 family protein	SSU0408			SP_0563
SSU_RS03050	40	114.494	297.143	-1.37588	0.0747495	0.44181	OG0001208			acetyltransferase (GNAT) family protein	GNAT family N-acetyltransferase	SSU0581	glucosamine 6-phosphate N-acetyltransferase activity & UDP-N-acetylglucosamine biosynthetic process & N-acetyltransferase activity	GO:0004343 & GO:0006048 & GO:0008080	NA
SSU_RS04600	40	124.413	39.3719	1.6599	0.0747495	0.44181	OG0000036	lacR		lactose phosphotransferase system repressor	DeoR/GlpR transcriptional regulator	SSU0901	regulation of transcription, DNA-templated & DNA-binding transcription factor activity	GO:0006355 & GO:0003700	NA
SSU_RS05285	40	3760.02	3301.7	0.187529	0.0747495	0.44181	OG0001083	ptsH		histidine-containing phosphocarrier protein (HPr)	phosphocarrier protein HPr	SSU1039			SP_1177
SSU_RS07770	40	570.88	464.859	0.296393	0.0747495	0.44181	OG0000779	csrR		response regulator protein	winged helix-turn-helix domain-containing protein	SSU1540	DNA binding & regulation of transcription, DNA-templated & phosphorelay signal transduction system	GO:0003677 & GO:0006355 & GO:0000160	NA
SSU_RS08145	40	1002.87	922.887	0.119912	0.0747495	0.44181	OG0000362	secA	secA	putative preprotein SecA subunit	preprotein translocase subunit SecA	SSU1615	membrane & ATP binding & protein targeting & protein import & intracellular protein transport	GO:0016020 & GO:0005524 & GO:0006605 & GO:0017038 & GO:0006886	SP_1702
SSU_RS08390	40	2092.22	2658.7	-0.345682	0.0747495	0.44181	OG0000405	oppA		putative oligopeptide-binding protein OppA precursor	oligopeptide ABC transporter substrate-binding protein	SSU1664	ATP-binding cassette (ABC) transporter complex & transmembrane transport	GO:0043190 & GO:0055085	NA
SSU_RS09425	34	84.4642	113.755	-0.429516	0.0741621	0.44181	OG0001613			putative membrane protein	hypothetical protein	SSU1871			NA
SSUD12_RS06710	14	183.742	411.044	-1.16161	0.0759241	0.448105	OG0001873								NA
SSU_RS03285	36	70.5427	11.0021	2.68071	0.077943	0.459359	OG0001559				DUF975 family protein				NA
SSU_RS01470	40	88.8444	52.4981	0.759016	0.0794904	0.460974	OG0000729			multi antimicrobial extrusion (MATE) family transporter	MATE family efflux transporter	SSU0268	transmembrane transport & xenobiotic transmembrane transporter activity & membrane & antiporter activity	GO:0055085 & GO:0042910 & GO:0016020 & GO:0015297	NA
SSU_RS03060	40	43.2514	162.704	-1.91143	0.0794904	0.460974	OG0001210	arcC	arcC	carbamate kinase	carbamate kinase	SSU0583	arginine metabolic process & carbamate kinase activity	GO:0006525 & GO:0008804	SP_2151
SSU_RS03960	40	379.607	413.749	-0.12425	0.0794904	0.460974	OG0001303	dapB		putative dihydrodipicolinate reductase	4-hydroxy-tetrahydrodipicolinate reductase	SSU0771	4-hydroxy-tetrahydrodipicolinate reductase & lysine biosynthetic process via diaminopimelate & oxidation-reduction process	GO:0008839 & GO:0009089 & GO:0055114	SP_1555
SSU_RS04450	40	671.823	486.813	0.464713	0.0794904	0.460974	OG0001182	glgC		glucose-1-phosphate adenylyltransferase	glucose-1-phosphate adenylyltransferase	SSU0870	glycogen biosynthetic process & glucose-1-phosphate adenylyltransferase activity & nucleotidyltransferase activity & biosynthetic process	GO:0005978 & GO:0008878 & GO:0016779 & GO:0009058	NA
SSU_RS04775	40	367.556	507.557	-0.465606	0.0794904	0.460974	OG0001146			putative methyltransferase	class I SAM-dependent methyltransferase	SSU0938	methyltransferase activity	GO:0008168	SP_0841
SSU_RS04945	40	51.1299	217.202	-2.0868	0.0794904	0.460974	OG0001126			conserved hypothetical protein	ATPase	SSU0971			NA
SSU_RS06590	40	38.7671	56.3748	-0.540216	0.0794904	0.460974	OG0000147			conserved hypothetical protein	prolyl-tRNA synthetase associated domain-containing protein	SSU1304	aminoacyl-tRNA editing activity	GO:0002161	NA
SSU_RS06630	40	226.77	202.152	0.165785	0.0794904	0.460974	OG0000925	aldB	budA	alpha-acetolactate decarboxylase	acetolactate decarboxylase	SSU1312	acetolactate decarboxylase activity & acetoin biosynthetic process	GO:0047605 & GO:0045151	SP_1392
SSU_RS07825	40	358.118	74.1765	2.2714	0.0794904	0.460974	OG0000318			putative DNA-binding protein	helix-turn-helix transcriptional regulator	SSU1551	DNA binding	GO:0003677	SP_0333
SSU_RS07855	40	410.319	170.254	1.26906	0.0794904	0.460974	OG0000321			putative exported protein	NusG domain II-containing protein	SSU1557			NA
SSU_RS08395	40	50.4776	59.6476	-0.240821	0.0794904	0.460974	OG0000406			putative D-alanyl-D-alanine carboxypeptidase	D-alanyl-D-alanine carboxypeptidase	SSU1665	serine-type D-Ala-D-Ala carboxypeptidase activity & proteolysis & carboxypeptidase activity	GO:0009002 & GO:0006508 & GO:0004180	NA
SSU_RS09590	32	12.1349	15.3764	-0.341562	0.0795675	0.460974	OG0001648			putative membrane protein	DUF3021 domain-containing protein	SSU1906			NA
SSUD12_RS05885	14	40.6684	6.48992	2.64764	0.0812521	0.470069	OG0001915								NA
SSU_RS00305	32	10.0184	14.8114	-0.564059	0.0840371	0.473938	OG0001619			putative membrane protein	membrane protein	SSU0043			NA
SSU_RS00970	40	16.7747	13.7248	0.289497	0.0844665	0.473938	OG0000125			putative transport system permease	carbohydrate ABC transporter permease	SSU0166	transmembrane transport & membrane	GO:0055085 & GO:0016020	SP_1688
SSU_RS01250	40	839.128	665.616	0.334201	0.0844665	0.473938	OG0000707		trxA	putative thioredoxin	thioredoxin	SSU0223	cell redox homeostasis & protein disulfide oxidoreductase activity & glycerol ether metabolic process	GO:0045454 & GO:0015035 & GO:0006662	SP_1776
SSU_RS01495	36	166.99	141.431	0.23967	0.0839677	0.473938	OG0001473			ABC transporter, ATP-binding/permease protein	ABC transporter ATP-binding protein	SSU0273	ATPase-coupled transmembrane transporter activity & integral component of membrane & ATP binding & transmembrane transport	GO:0042626 & GO:0016021 & GO:0005524 & GO:0055085	SP_1839
SSU_RS01635	22	43.4197	16.3892	1.4056	0.0832295	0.473938	OG0001712			putative transcription regulation protein	Rrf2 family transcriptional regulator	SSU0302			NA
SSU_RS01770	40	4015.75	4789.31	-0.254149	0.0844665	0.473938	OG0000765	rplS	rplS	50S ribosomal protein L19	50S ribosomal protein L19	SSU0322	ribosome & structural constituent of ribosome & translation	GO:0005840 & GO:0003735 & GO:0006412	SP_1293
SSU_RS01885	40	117.438	76.0257	0.627336	0.0844665	0.473938	OG0000042			MerR family regulatory protein	MerR family transcriptional regulator	SSU0346	regulation of transcription, DNA-templated & DNA binding	GO:0006355 & GO:0003677	NA
SSU_RS03940	40	114.982	242.536	-1.07679	0.0844665	0.473938	OG0001299	fruK	pfkB	putative 1-phosphofructokinase	1-phosphofructokinase	SSU0767	phosphotransferase activity, alcohol group as acceptor & carbohydrate metabolic process & 1-phosphofructokinase activity	GO:0016773 & GO:0005975 & GO:0008662	SP_0876
SSU_RS04080	40	250.756	295.349	-0.236136	0.0844665	0.473938	OG0001317			conserved hypothetical protein	nucleoid-associated protein	SSU0795	nucleoid	GO:0009295	SP_1025
SSU_RS04345	40	153.194	120.68	0.344174	0.0844665	0.473938	OG0000050	maa		maltose O-acetyltransferase	sugar O-acetyltransferase	SSU0849	transferase activity	GO:0016740	NA
SSU_RS04975	40	47.851	71.9346	-0.588139	0.0844665	0.473938	OG0001121			hypothetical protein	DUF4097 family beta strand repeat protein	SSU0977			NA
SSU_RS05275	40	220.264	173.592	0.343531	0.0844665	0.473938	OG0001085			conserved hypothetical protein	DUF1846 domain-containing protein	SSU1037			SP_0341
SSU_RS05710	40	844.609	377.115	1.16328	0.0844665	0.473938	OG0001037				glucosaminidase domain-containing protein		amidase activity	GO:0004040	NA
SSU_RS06135	40	38.6803	60.5007	-0.645352	0.0844665	0.473938	OG0000188			conserved hypothetical protein	hypothetical protein	SSU1212			NA
SSU_RS07845	40	318.736	70.1333	2.18419	0.0844665	0.473938	OG0000320			putative membrane protein	hypothetical protein	SSU1555			NA
SSU_RS08360	40	859.736	1005.14	-0.225429	0.0844665	0.473938	OG0000400			conserved hypothetical protein	Asp23/Gls24 family envelope stress response protein	SSU1657			SP_0442
SSU_RS08740	40	248.627	211.853	0.230924	0.0844665	0.473938	OG0000442	def		polypeptide deformylase	peptide deformylase	SSU1736	peptide deformylase activity	GO:0042586	SP_1456
SSU_RS09210	40	483.955	408.825	0.243389	0.0844665	0.473938	OG0000505	hasC	galU	UTP--glucose-1-phosphate uridylyltransferase	UTP--glucose-1-phosphate uridylyltransferase GalU	SSU1828	biosynthetic process & UDP-glucose metabolic process & UTP:glucose-1-phosphate uridylyltransferase activity & nucleotidyltransferase activity	GO:0009058 & GO:0006011 & GO:0003983 & GO:0016779	SP_2092
SSU_RS09355	40	24.0761	8.94452	1.42852	0.0844665	0.473938	OG0000079			sugar phosphotransferase system (PTS), lactose/cellobiose-specific family, IIA component	PTS lactose/cellobiose transporter subunit IIA	SSU1857	phosphoenolpyruvate-dependent sugar phosphotransferase system	GO:0009401	NA
SSU_RS09420	40	333.735	445.68	-0.417306	0.0844665	0.473938	OG0000527	scaR		metal-dependent transcriptional regulator	metal-dependent transcriptional regulator	SSU1870	regulation of transcription, DNA-templated & transition metal ion binding & protein dimerization activity & DNA-binding transcription factor activity & DNA binding	GO:0006355 & GO:0046914 & GO:0046983 & GO:0003700 & GO:0003677	NA
SSUD12_RS10250	40	254.318	314.907	-0.308292	0.0844665	0.473938	OG0000115			putative membrane protein		SSU1892			NA
SSUD12_RS10625	18	21.7389	12.888	0.754249	0.0831391	0.473938	OG0001815								SP_1134
OG0002045	10	11.7143	7.08268	0.725904	0.0888889	0.491766	OG0002045								NA
OG0002210	10	143.186	90.5716	0.660757	0.0888889	0.491766	OG0002210						carbohydrate binding & hydrolase activity, hydrolyzing O-glycosyl compounds & carbohydrate metabolic process & catalytic activity	GO:0030246 & GO:0004553 & GO:0005975 & GO:0003824	NA
OG0002211	10	142.062	91.1037	0.640944	0.0888889	0.491766	OG0002211						hydrolase activity, hydrolyzing O-glycosyl compounds & catalytic activity & carbohydrate metabolic process & carbohydrate binding	GO:0004553 & GO:0003824 & GO:0005975 & GO:0030246	NA
OG0002212	10	166.14	115.932	0.519117	0.0888889	0.491766	OG0002212						phosphoenolpyruvate-dependent sugar phosphotransferase system & cytoplasm & protein-N(PI)-phosphohistidine-sugar phosphotransferase activity	GO:0009401 & GO:0005737 & GO:0008982	NA
OG0002213	10	96.5015	65.2929	0.563626	0.0888889	0.491766	OG0002213						integral component of membrane & phosphoenolpyruvate-dependent sugar phosphotransferase system	GO:0016021 & GO:0009401	NA
OG0002214	10	134.06	90.2892	0.570251	0.0888889	0.491766	OG0002214						integral component of membrane & phosphoenolpyruvate-dependent sugar phosphotransferase system	GO:0016021 & GO:0009401	NA
OG0002215	10	142.889	96.8474	0.561106	0.0888889	0.491766	OG0002215						phosphoenolpyruvate-dependent sugar phosphotransferase system & integral component of membrane	GO:0009401 & GO:0016021	NA
OG0002244	10	72.8069	42.1115	0.789861	0.0888889	0.491766	OG0002244								NA
SSU_RS03735	40	179.017	158.342	0.177052	0.0896849	0.491766	OG0001267			putative cysteine desulfhydrase	cysteine desulfurase	SSU0725	catalytic activity	GO:0003824	SP_0880
SSU_RS04050	40	362.565	420.329	-0.21328	0.0896849	0.491766	OG0000166	tdk		putative thymidine kinase	thymidine kinase	SSU0789	thymidine kinase activity & ATP binding	GO:0004797 & GO:0005524	SP_1018
SSU_RS05815	40	202.525	177.488	0.19038	0.0896849	0.491766	OG0001020			conserved hypothetical protein	cystathionine beta-lyase	SSU1146			NA
SSU_RS07240	40	371.378	329.445	0.172851	0.0896849	0.491766	OG0000863	murZ		UDP-N-acetylglucosamine 1-carboxyvinyltransferase 2	UDP-N-acetylglucosamine 1-carboxyvinyltransferase	SSU1433	UDP-N-acetylgalactosamine biosynthetic process & UDP-N-acetylglucosamine 1-carboxyvinyltransferase activity & catalytic activity & transferase activity, transferring alkyl or aryl (other than methyl) groups	GO:0019277 & GO:0008760 & GO:0003824 & GO:0016765	SP_1081
SSU_RS07535	40	211.221	166.294	0.345016	0.0896849	0.491766	OG0000818			putative lipoprotein	lipoprotein	SSU1493			NA
SSU_RS09205	40	429.269	374.679	0.196228	0.0896849	0.491766	OG0000504	gpsA		glycerol-3-phosphate dehydrogenase [NAD(P)+]	NAD(P)H-dependent glycerol-3-phosphate dehydrogenase	SSU1827	carbohydrate metabolic process & oxidation-reduction process & NAD binding & glycerol-3-phosphate dehydrogenase complex & glycerol-3-phosphate metabolic process & glycerol-3-phosphate dehydrogenase [NAD+] activity & oxidoreductase activity, acting on the CH-OH group of donors, NAD or NADP as acceptor & oxidoreductase activity & glycerol-3-phosphate catabolic process	GO:0005975 & GO:0055114 & GO:0051287 & GO:0009331 & GO:0006072 & GO:0004367 & GO:0016616 & GO:0016491 & GO:0046168	SP_2091
SSU_RS09415	40	4118.37	6343.96	-0.623312	0.0896849	0.491766	OG0000526			extracellular metal cation-binding protein	zinc ABC transporter substrate-binding protein	SSU1869	cell adhesion & metal ion binding & metal ion transport	GO:0007155 & GO:0046872 & GO:0030001	NA
SSU_RS09630	40	95.9236	63.4344	0.596621	0.0896849	0.491766	OG0000080	malQ	malQ	putative 4-alpha-glucanotransferase	4-alpha-glucanotransferase	SSU1914	carbohydrate metabolic process & 4-alpha-glucanotransferase activity	GO:0005975 & GO:0004134	SP_2107
SSUD12_RS02380	14	41.1344	116.951	-1.50748	0.0879121	0.491766	OG0001989								NA
SSU_RS06870	36	142.829	91.1244	0.648375	0.090351	0.494096	OG0001492			conserved hypothetical protein	epoxyqueuosine reductase QueH	SSU1359			NA
SSU_RS09280	36	2.05227	1.44615	0.505007	0.090351	0.494096	OG0001458			putative membrane protein	hypothetical protein	SSU1842			NA
OG0001858	20	15.6481	36.5691	-1.22464	0.0913313	0.498791	OG0001858						DNA binding & transposition, DNA-mediated & transposase activity	GO:0003677 & GO:0006313 & GO:0004803	NA
SSU_RS09535	24	87.2401	134.535	-0.624918	0.0926019	0.505056	OG0001709			conserved hypothetical protein	nucleotide pyrophosphohydrolase	SSU1897			NA
OG0002003	16	11.7344	13.7119	-0.224686	0.0934066	0.506746	OG0002003								NA
SSU_RS04565	38	186.268	81.8209	1.18684	0.0933217	0.506746	OG0001555	lacT		transcription antiterminator LacT	PRD domain-containing protein	SSU0894	regulation of transcription, DNA-templated & RNA binding	GO:0006355 & GO:0003723	NA
SSU_RS05060	38	61.5784	50.3238	0.291184	0.0933217	0.506746	OG0001404			conserved hypothetical protein	DUF2087 domain-containing protein	SSU0994			NA
SSUD12_RS05880	12	59.6961	13.0002	2.1991	0.0930736	0.506746	OG0001955								NA
SSU_RS00785	40	6.06825	2.26164	1.42391	0.0951531	0.508808	OG0000658			competence protein	type II secretion system F family protein	SSU0127			SP_2052
SSU_RS01695	40	667.941	845.12	-0.339436	0.0951531	0.508808	OG0000760	rpmB		50S ribosomal protein L28	50S ribosomal protein L28	SSU0313	translation & structural constituent of ribosome & ribosome	GO:0006412 & GO:0003735 & GO:0005840	SP_0441
SSU_RS02235	40	70.1776	10.1871	2.78426	0.0951531	0.508808	OG0000266			sugar phosphotransferase system (PTS), sorbose-specific family, IIC component	PTS mannose/fructose/sorbose/N-acetylgalactosamine transporter subunit IIC	SSU0404	phosphoenolpyruvate-dependent sugar phosphotransferase system & integral component of membrane	GO:0009401 & GO:0016021	SP_0062
SSU_RS05305	40	758.552	627.311	0.274068	0.0951531	0.508808	OG0001079	nrdH	nrdH	glutaredoxin-like protein	glutaredoxin-like protein NrdH	SSU1043	protein disulfide oxidoreductase activity & cell redox homeostasis	GO:0015035 & GO:0045454	SP_1178
SSU_RS06035	40	333.965	305.106	0.130388	0.0951531	0.508808	OG0000986	glnQ4		putative glutamine transporter, ATP-binding protein 4	amino acid ABC transporter ATP-binding protein	SSU1192	ATPase activity & ATPase-coupled amino acid transmembrane transporter activity & amino acid transmembrane transport & ATP binding	GO:0016887 & GO:0015424 & GO:0003333 & GO:0005524	SP_0610
SSU_RS06175	40	413.435	346.029	0.256769	0.0951531	0.508808	OG0000195	secG	secG	putative protein-export membrane protein	preprotein translocase subunit SecG	SSU1220	P-P-bond-hydrolysis-driven protein transmembrane transporter activity & protein secretion & integral component of membrane	GO:0015450 & GO:0009306 & GO:0016021	SP_0974
SSU_RS06245	40	115.917	94.1735	0.299699	0.0951531	0.508808	OG0000205			ABC transporter ATP-binding membrane protein	ABC transporter ATP-binding protein	SSU1234	transmembrane transport & ATPase-coupled transmembrane transporter activity & ATP binding & ATPase activity & integral component of membrane	GO:0055085 & GO:0042626 & GO:0005524 & GO:0016887 & GO:0016021	NA
SSU_RS06485	40	560.214	659.154	-0.234635	0.0951531	0.508808	OG0000940	pepV	pepV	putative Xaa-His dipeptidase	dipeptidase PepV	SSU1283	dipeptidase activity & hydrolase activity & zinc ion binding	GO:0016805 & GO:0016787 & GO:0008270	SP_0623
SSU_RS07695	40	538.91	411.536	0.389025	0.0951531	0.508808	OG0000790		yidC	membrane protein OxaA 2 precursor	membrane protein insertase YidC	SSU1525	integral component of membrane & membrane insertase activity	GO:0016021 & GO:0032977	NA
SSU_RS09360	40	25.9256	7.25367	1.83759	0.0951531	0.508808	OG0000113			sugar phosphotransferase system (PTS), lactose/cellobiose-specific family, IIB component	PTS sugar transporter subunit IIB	SSU1858	protein-N(PI)-phosphohistidine-sugar phosphotransferase activity & phosphoenolpyruvate-dependent sugar phosphotransferase system	GO:0008982 & GO:0009401	NA
SSU_RS09515	40	209.664	165.981	0.33706	0.0951531	0.508808	OG0000531			conserved hypothetical protein	16S rRNA (uracil(1498)-N(3))-methyltransferase	SSU1893	rRNA processing & methyltransferase activity	GO:0006364 & GO:0008168	SP_1781
SSU_RS04965	36	34.9084	25.1819	0.471187	0.0971066	0.517229	OG0001509			putative transporter protein	permease	SSU0975			NA
SSU_RS06300	36	77.3275	112.65	-0.542789	0.0971066	0.517229	OG0000075				hypothetical protein				NA
SSU_RS09310	36	2.51908	1.95707	0.364205	0.0971066	0.517229	OG0001464			putative sugar-specific permease, SgaT/UlaA family	PTS ascorbate transporter subunit IIC	SSU1848	integral component of membrane & phosphoenolpyruvate-dependent sugar phosphotransferase system	GO:0016021 & GO:0009401	SP_2038
SSUD12_RS05930	20	69.9866	5.72385	3.61202	0.0978804	0.520673	OG0001823								NA
SSU_RS00030	40	411.204	350.422	0.230761	0.100878	0.528385	OG0000582		ychF	putative GTP-binding protein	redox-regulated ATPase YchF	SSU0006	GTP binding	GO:0005525	SP_0004
SSU_RS03415	30	54.1623	83.3637	-0.622131	0.0995765	0.528385	OG0001681			putative pyruvate formate-lyase activating enzyme	glycyl-radical enzyme activating protein	SSU0661	oxidoreductase activity & iron-sulfur cluster binding & catalytic activity & oxidation-reduction process & 4 iron, 4 sulfur cluster binding	GO:0016491 & GO:0051536 & GO:0003824 & GO:0055114 & GO:0051539	SP_0245
SSU_RS04015	40	369.286	334.688	0.141923	0.100878	0.528385	OG0001311	engB		putative GTP-binding protein	YihA family ribosome biogenesis GTP-binding protein	SSU0782	GTP binding	GO:0005525	SP_1568
SSU_RS04890	40	130.653	111.888	0.223691	0.100878	0.528385	OG0001129	truB	truB	tRNA pseudouridine synthase B	tRNA pseudouridine(55) synthase TruB	SSU0960	RNA binding & pseudouridine synthesis & pseudouridine synthase activity & RNA modification & RNA processing	GO:0003723 & GO:0001522 & GO:0009982 & GO:0009451 & GO:0006396	SP_1212
SSU_RS04905	40	133.909	90.3041	0.568387	0.100878	0.528385	OG0000085				DUF438 domain-containing protein				SP_0562
SSU_RS05635	34	696.786	653.233	0.0931166	0.100756	0.528385	OG0001550			putative glycosyl transferase	glycosyltransferase	SSU1111			NA
SSU_RS05805	40	221.439	200.141	0.145891	0.100878	0.528385	OG0001022			short chain dehydrogenase	SDR family oxidoreductase	SSU1144	oxidoreductase activity & oxidation-reduction process	GO:0016491 & GO:0055114	NA
SSU_RS07280	40	233.157	259.166	-0.152571	0.100878	0.528385	OG0000857	dnaH	dnaX	DNA polymerase III subunit gamma/tau	DNA polymerase III subunit gamma/tau	SSU1441	ATP binding & DNA-directed DNA polymerase activity & DNA binding & DNA polymerase III complex & DNA replication	GO:0005524 & GO:0003887 & GO:0003677 & GO:0009360 & GO:0006260	SP_0865
SSU_RS07505	40	177.75	124.541	0.513232	0.100878	0.528385	OG0000824			VanZ like family protein	VanZ family protein	SSU1487			NA
SSU_RS07725	40	139.891	115.714	0.273743	0.100878	0.528385	OG0000785			putative helicase	SNF2 helicase associated domain-containing protein	SSU1531	nucleosome-dependent ATPase activity & zinc ion binding & ATP binding	GO:0070615 & GO:0008270 & GO:0005524	NA
SSU_RS07750	40	500.168	445.161	0.168086	0.100878	0.528385	OG0000783	dnaI	dnaI	putative primosomal protein	primosomal protein DnaI	SSU1536	ATP binding	GO:0005524	NA
SSU_RS08530	40	411.011	353.644	0.216882	0.100878	0.528385	OG0000428			DegV family protein	DegV family protein	SSU1694			NA
SSUD12_RS02625	18	116.763	6.3731	4.19545	0.101102	0.528878	OG0001759						ATP binding	GO:0005524	NA
SSU_RS01465	36	119.559	74.9382	0.673951	0.104247	0.543942	OG0001472			ABC transporter ATP-binding protein	ABC transporter ATP-binding protein	SSU0267	transmembrane transport & ATP binding & ATPase activity & membrane	GO:0055085 & GO:0005524 & GO:0016887 & GO:0016020	NA
SSU_RS02600	36	16.0527	9.71371	0.724723	0.104247	0.543942	OG0001432			RNA polymerase sigma factor protein	RNA polymerase sigma factor	SSU0480	DNA-binding transcription factor activity & sigma factor activity & regulation of transcription, DNA-templated & DNA binding & DNA-templated transcription, initiation	GO:0003700 & GO:0016987 & GO:0006355 & GO:0003677 & GO:0006352	NA
SSUD12_RS08495	14	30.8974	22.2774	0.4719	0.105894	0.551835	OG0001995								NA
SSU_RS00540	40	4739.97	5387.36	-0.184701	0.106867	0.552687	OG0000639	secY	secY	preprotein translocase SecY subunit	preprotein translocase subunit SecY	SSU0093	protein transport & membrane	GO:0015031 & GO:0016020	SP_0230
SSU_RS00910	40	2726.29	3300.58	-0.275782	0.106867	0.552687	OG0000680	pgk		phosphoglycerate kinase	phosphoglycerate kinase	SSU0154	glycolytic process & phosphoglycerate kinase activity	GO:0006096 & GO:0004618	SP_0499
SSU_RS01280	40	117.395	164.877	-0.490014	0.106867	0.552687	OG0000048			ABC transporter ATP-binding protein	ABC transporter ATP-binding protein	SSU0229	ATPase activity & ATP binding	GO:0016887 & GO:0005524	SP_1987
SSU_RS04075	40	599.464	684.323	-0.191005	0.106867	0.552687	OG0000167	glyA		serine hydroxymethyltransferase	serine hydroxymethyltransferase	SSU0794	glycine hydroxymethyltransferase activity & pyridoxal phosphate binding & tetrahydrofolate interconversion & catalytic activity & glycine biosynthetic process from serine	GO:0004372 & GO:0030170 & GO:0035999 & GO:0003824 & GO:0019264	SP_1024
SSU_RS04995	40	346.55	256.972	0.431452	0.106867	0.552687	OG0001119			MarR family regulatory protein	MarR family transcriptional regulator	SSU0981	DNA-binding transcription factor activity & regulation of transcription, DNA-templated	GO:0003700 & GO:0006355	NA
SSU_RS07775	40	1278.43	1198.91	0.092654	0.106867	0.552687	OG0000778	gnd	gndA	6-phosphogluconate dehydrogenase, decarboxylating	NADP-dependent phosphogluconate dehydrogenase	SSU1541	oxidation-reduction process & oxidoreductase activity & phosphogluconate dehydrogenase (decarboxylating) activity & pentose-phosphate shunt & NADP binding	GO:0055114 & GO:0016491 & GO:0004616 & GO:0006098 & GO:0050661	SP_0375
SSUD12_RS05890	14	44.0936	3.76406	3.55021	0.107892	0.555882	OG0001916								NA
SSUD12_RS05895	14	30.0823	6.14864	2.29058	0.107892	0.555882	OG0001917								NA
SSUD12_RS09420	14	245.275	51.8201	2.24282	0.107892	0.555882	OG0002042								NA
OG0002062	12	19.1224	12.7647	0.583102	0.109091	0.560648	OG0002062								NA
OG0002257	12	12.7237	5.83951	1.1236	0.109091	0.560648	OG0002257						glycolytic process & glucose 6-phosphate metabolic process & glucokinase activity & cytoplasm	GO:0006096 & GO:0051156 & GO:0004340 & GO:0005737	SP_0668
OG0001860	10	471.356	2308.33	-2.29196	0.114286	0.569482	OG0001860						DNA integration & nucleic acid binding	GO:0015074 & GO:0003676	NA
OG0001891	8	53.2021	85.796	-0.689427	0.114286	0.569482	OG0001891								NA
OG0002093	10	102.178	28.8196	1.82596	0.114286	0.569482	OG0002093								NA
OG0002202	10	11.286	5.63185	1.00285	0.114286	0.569482	OG0002202						phosphate ion transmembrane transport & membrane & inorganic phosphate transmembrane transporter activity & transmembrane transport & integral component of plasma membrane	GO:0035435 & GO:0016020 & GO:0005315 & GO:0055085 & GO:0005887	NA
OG0002203	10	10.6582	5.59098	0.930797	0.114286	0.569482	OG0002203						ATP binding & phosphate ion transmembrane transport & ATPase-coupled phosphate ion transmembrane transporter activity & phosphate ion transport & ATPase activity & inorganic phosphate transmembrane transporter activity & membrane	GO:0005524 & GO:0035435 & GO:0015415 & GO:0006817 & GO:0016887 & GO:0005315 & GO:0016020	SP_2087
OG0002339	10	7.21652	16.7254	-1.21266	0.114286	0.569482	OG0002339								NA
OG0002403	10	7.97596	46.2393	-2.53539	0.114286	0.569482	OG0002403								NA
OG0002442	8	846.75	1242.57	-0.553317	0.114286	0.569482	OG0002442						UDP-N-acetylglucosamine 2-epimerase activity	GO:0008761	SP_0360
OG0002545	8	694.734	268.336	1.37242	0.114286	0.569482	OG0002545						DNA recombination & DNA integration & DNA binding	GO:0006310 & GO:0015074 & GO:0003677	NA
SSU_RS00330	40	217.524	221.967	-0.0291685	0.113127	0.569482	OG0000607			putative DNA-binding protein	helix-turn-helix domain-containing protein	SSU0049	DNA binding	GO:0003677	NA
SSU_RS00880	40	771.183	2209.23	-1.5184	0.113127	0.569482	OG0000675	groEL	groL	60 kDa chaperonin	chaperonin GroEL	SSU0147	ATP binding & ATPase activity & protein refolding & protein folding	GO:0005524 & GO:0016887 & GO:0042026 & GO:0006457	SP_1906
SSU_RS01420	40	610.588	489.693	0.31832	0.113127	0.569482	OG0000725	rpmF	rpmF	50S ribosomal protein L32	50S ribosomal protein L32	SSU0258	translation & large ribosomal subunit & structural constituent of ribosome	GO:0006412 & GO:0015934 & GO:0003735	SP_2134
SSU_RS03055	40	120.739	310.01	-1.36042	0.113127	0.569482	OG0001209	arcB	argF	ornithine carbamoyltransferase	ornithine carbamoyltransferase	SSU0582	cellular amino acid metabolic process & amino acid binding & carboxyl- or carbamoyltransferase activity & ornithine metabolic process & ornithine carbamoyltransferase activity	GO:0006520 & GO:0016597 & GO:0016743 & GO:0006591 & GO:0004585	SP_2150
SSU_RS03150	40	56.66	80.3936	-0.504752	0.113127	0.569482	OG0001218			putative glutathione peroxidase	glutathione peroxidase	SSU0603	response to oxidative stress & glutathione peroxidase activity & oxidation-reduction process	GO:0006979 & GO:0004602 & GO:0055114	NA
SSU_RS03180	40	158.927	136.631	0.218081	0.113127	0.569482	OG0001221			putative acyltransferase	1-acyl-sn-glycerol-3-phosphate acyltransferase	SSU0609	transferase activity, transferring acyl groups	GO:0016746	SP_1624
SSU_RS03835	40	190.895	160.568	0.249596	0.113127	0.569482	OG0001285			ABC transporter, ATP-binding/permease protein	ABC transporter ATP-binding protein	SSU0744	ATP binding & ATPase activity & integral component of membrane & transmembrane transport & ATPase-coupled transmembrane transporter activity	GO:0005524 & GO:0016887 & GO:0016021 & GO:0055085 & GO:0042626	NA
SSU_RS04790	36	287.793	446.94	-0.635049	0.111784	0.569482	OG0000002		tnpA		IS200/IS605 family transposase		transposition, DNA-mediated & transposase activity & DNA binding	GO:0006313 & GO:0004803 & GO:0003677	SP_1064, SP_1622
SSU_RS04885	40	248.988	178.005	0.484159	0.113127	0.569482	OG0001130	ribC		putative riboflavin biosynthesis protein	bifunctional riboflavin kinase/FAD synthetase	SSU0959	riboflavin biosynthetic process & catalytic activity & riboflavin kinase activity & FMN adenylyltransferase activity & biosynthetic process	GO:0009231 & GO:0003824 & GO:0008531 & GO:0003919 & GO:0009058	NA
SSU_RS05145	40	209.631	180.188	0.218347	0.113127	0.569482	OG0001104	murA1	murA	UDP-N-acetylglucosamine 1-carboxyvinyltransferase 1	UDP-N-acetylglucosamine 1-carboxyvinyltransferase	SSU1011	catalytic activity & transferase activity, transferring alkyl or aryl (other than methyl) groups & UDP-N-acetylglucosamine 1-carboxyvinyltransferase activity & UDP-N-acetylgalactosamine biosynthetic process	GO:0003824 & GO:0016765 & GO:0008760 & GO:0019277	SP_1966
SSU_RS05895	40	2953.76	2588.8	0.190266	0.113127	0.569482	OG0001007	rplA	rplA	50S ribosomal protein L1	50S ribosomal protein L1	SSU1164	large ribosomal subunit & structural constituent of ribosome & translation & RNA binding	GO:0015934 & GO:0003735 & GO:0006412 & GO:0003723	SP_0631
SSU_RS05955	40	46.283	80.6783	-0.801697	0.113127	0.569482	OG0001390			putative membrane protein	DUF2500 domain-containing protein	SSU1176			NA
SSU_RS06405	40	500.77	576.375	-0.20286	0.113127	0.569482	OG0000948	punA		putative purine nucleoside phosphorylase	purine-nucleoside phosphorylase	SSU1267	catalytic activity & nucleoside metabolic process & nucleobase-containing compound metabolic process & transferase activity, transferring pentosyl groups & purine-nucleoside phosphorylase activity	GO:0003824 & GO:0009116 & GO:0006139 & GO:0016763 & GO:0004731	SP_0831
SSU_RS07065	40	106.997	119.856	-0.16373	0.113127	0.569482	OG0000884			conserved hypothetical protein	ASCH domain-containing protein	SSU1398			NA
SSU_RS07820	40	450.313	418.645	0.105201	0.113127	0.569482	OG0000317	mraW	rsmH	S-adenosyl-methyltransferase MraW	16S rRNA (cytosine(1402)-N(4))-methyltransferase RsmH	SSU1550	methyltransferase activity	GO:0008168	SP_0334
SSU_RS09145	40	338.043	392.127	-0.214117	0.113127	0.569482	OG0000493	gltX		glutamyl-tRNA synthetase	glutamate--tRNA ligase	SSU1815	ATP binding & nucleotide binding & glutamate-tRNA ligase activity & tRNA aminoacylation & aminoacyl-tRNA ligase activity & zinc ion binding & tRNA binding & tRNA aminoacylation for protein translation & glutamyl-tRNA aminoacylation	GO:0005524 & GO:0000166 & GO:0004818 & GO:0043039 & GO:0004812 & GO:0008270 & GO:0000049 & GO:0006418 & GO:0006424	SP_2069
OG0001896	20	12.2743	5.70919	1.10428	0.115266	0.573667	OG0001896								NA
OG0001953	16	144.438	37.0036	1.96472	0.117882	0.585224	OG0001953						DNA binding	GO:0003677	NA
OG0002002	16	12.9916	14.2947	-0.137898	0.117882	0.585224	OG0002002						catalytic activity	GO:0003824	NA
SSU_RS00405	40	1633.38	1451.64	0.17018	0.119665	0.585224	OG0000617		ruvX	putative Holliday junction resolvase	Holliday junction resolvase RuvX	SSU0065	rRNA processing & nucleobase-containing compound metabolic process	GO:0006364 & GO:0006139	NA
SSU_RS00775	36	45.0072	36.9544	0.28441	0.119731	0.585224	OG0001538				LD-carboxypeptidase				NA
SSU_RS01355	40	104.159	72.3661	0.525405	0.119665	0.585224	OG0000719			putative membrane protein	DUF1700 domain-containing protein	SSU0244			NA
SSU_RS01820	40	37.4461	29.4411	0.346981	0.119665	0.585224	OG0000103			CutC family protein	copper homeostasis protein CutC	SSU0332	copper ion binding & copper ion homeostasis	GO:0005507 & GO:0055070	NA
SSU_RS03020	40	171.101	203.993	-0.253668	0.119665	0.585224	OG0000160			endoribonuclease L-PSP family protein	RidA family protein	SSU0574			NA
SSU_RS03045	40	235.138	443.582	-0.915696	0.119665	0.585224	OG0001207	arcA	arcA	arginine deiminase	arginine deiminase	SSU0580	arginine deiminase activity & arginine catabolic process	GO:0016990 & GO:0006527	SP_2148
SSU_RS05235	40	294.642	337.888	-0.197583	0.119665	0.585224	OG0001090			haloacid dehalogenase-like hydrolase	Cof-type HAD-IIB family hydrolase	SSU1029	hydrolase activity	GO:0016787	SP_1245
SSU_RS05885	40	366.891	247.208	0.569626	0.119665	0.585224	OG0001009		yghU	putative glutathione S-transferase	glutathione-dependent disulfide-bond oxidoreductase	SSU1162	glutathione metabolic process & protein binding	GO:0006749 & GO:0005515	SP_1550
SSU_RS06480	36	75.6465	51.8719	0.54432	0.119731	0.585224	OG0001496			acetyltransferase (GNAT) family protein	GNAT family N-acetyltransferase	SSU1282	N-acetyltransferase activity	GO:0008080	NA
SSU_RS06985	24	146.224	128.326	0.188374	0.119246	0.585224	OG0001707			putative membrane protein	two pore domain potassium channel family protein	SSU1382	ion channel activity & voltage-gated potassium channel complex & ion transport & transmembrane transport & membrane & potassium ion transport & voltage-gated potassium channel activity	GO:0005216 & GO:0008076 & GO:0006811 & GO:0055085 & GO:0016020 & GO:0006813 & GO:0005249	NA
SSU_RS07785	40	507.306	463.857	0.129177	0.119665	0.585224	OG0000776		trxB	putative thioredoxin reductase	thioredoxin-disulfide reductase	SSU1543	oxidation-reduction process & oxidoreductase activity & removal of superoxide radicals & cytoplasm & thioredoxin-disulfide reductase activity	GO:0055114 & GO:0016491 & GO:0019430 & GO:0005737 & GO:0004791	SP_1458
SSU_RS07970	36	33.6727	19.1937	0.810949	0.119731	0.585224	OG0001443	metF	metF	5,10-methylenetetrahydrofolate reductase	methylenetetrahydrofolate reductase [NAD(P)H]	SSU1580	oxidation-reduction process & cytosol & methionine biosynthetic process & methionine metabolic process & methylenetetrahydrofolate reductase (NAD(P)H) activity	GO:0055114 & GO:0005829 & GO:0009086 & GO:0006555 & GO:0004489	SP_0586
SSU_RS08265	40	178.706	208.947	-0.225547	0.119665	0.585224	OG0000381			putative membrane protein	trimeric intracellular cation channel family protein	SSU1638			NA
OG0002117	12	10.7314	3.60385	1.57423	0.121212	0.58895	OG0002117								NA
OG0002249	12	2.11059	16.3639	-2.9548	0.121212	0.58895	OG0002249								NA
OG0002250	12	3.33711	30.7551	-3.20415	0.121212	0.58895	OG0002250								NA
SSUD12_RS01520	12	126.92	35.521	1.83718	0.121212	0.58895	OG0002019								NA
SSUD12_RS01525	12	102.605	14.4458	2.82837	0.121212	0.58895	OG0002020								NA
OG0001981	16	19.6129	27.814	-0.504009	0.130381	0.593528	OG0001981						ATP binding	GO:0005524	NA
OG0002102	12	71.603	133.297	-0.896554	0.132035	0.593528	OG0002102								NA
OG0002103	12	45.7803	98.4088	-1.10406	0.132035	0.593528	OG0002103						catalytic activity & carbohydrate metabolic process & hydrolase activity, hydrolyzing O-glycosyl compounds	GO:0003824 & GO:0005975 & GO:0004553	NA
OG0002185	12	7.07307	270.43	-5.25678	0.132035	0.593528	OG0002185						extrachromosomal circular DNA & DNA binding & DNA topoisomerase activity & DNA replication	GO:0005727 & GO:0003677 & GO:0003916 & GO:0006260	NA
OG0002303	6	15.8391	253.548	-4.0007	0.133333	0.593528	OG0002303								NA
OG0002365	6	35.5385	6.24522	2.50856	0.133333	0.593528	OG0002365								NA
OG0002382	6	116.886	37.8096	1.62828	0.133333	0.593528	OG0002382								NA
OG0002402	6	443.943	69.3456	2.6785	0.133333	0.593528	OG0002402						DNA binding	GO:0003677	NA
OG0002419	6	13.1437	4.43212	1.56831	0.133333	0.593528	OG0002419								NA
OG0002453	6	165.22	29.7521	2.47332	0.133333	0.593528	OG0002453								NA
OG0002512	6	74.8297	15.0653	2.31238	0.133333	0.593528	OG0002512						hydrolase activity & nucleic acid binding & metal ion binding	GO:0016787 & GO:0003676 & GO:0046872	NA
OG0002515	6	5.12371	17.4046	-1.76421	0.133333	0.593528	OG0002515						protein binding	GO:0005515	NA
OG0002516	6	5.59666	21.5323	-1.94387	0.133333	0.593528	OG0002516						ATPase activity & ATP binding & integral component of membrane & ATPase-coupled transmembrane transporter activity & transmembrane transport	GO:0016887 & GO:0005524 & GO:0016021 & GO:0042626 & GO:0055085	NA
OG0002548	6	158.396	60.9662	1.37745	0.133333	0.593528	OG0002548								NA
OG0002560	6	17.6257	85.9379	-2.28562	0.133333	0.593528	OG0002560								NA
OG0002566	6	130.184	13.5711	3.26194	0.133333	0.593528	OG0002566						nucleic acid binding & ATP binding	GO:0003676 & GO:0005524	NA
OG0002573	6	222.87	13.3798	4.05808	0.133333	0.593528	OG0002573								NA
OG0002574	6	76.326	119.072	-0.641588	0.133333	0.593528	OG0002574								NA
OG0002593	6	56.6778	13.544	2.06513	0.133333	0.593528	OG0002593						DNA binding	GO:0003677	NA
OG0002612	6	45.7642	12.5943	1.86145	0.133333	0.593528	OG0002612								NA
OG0002615	6	363.298	0.762657	8.8959	0.133333	0.593528	OG0002615								NA
OG0002622	6	104.476	15.6965	2.73466	0.133333	0.593528	OG0002622								NA
OG0002623	6	45.5291	9.17243	2.31141	0.133333	0.593528	OG0002623								NA
OG0002625	6	46.3859	93.0423	-1.0042	0.133333	0.593528	OG0002625						regulation of transcription, DNA-templated & methyltransferase activity & DNA binding & DNA repair & methylated-DNA-[protein]-cysteine S-methyltransferase activity & sequence-specific DNA binding & catalytic activity & zinc ion binding & DNA-binding transcription factor activity	GO:0006355 & GO:0008168 & GO:0003677 & GO:0006281 & GO:0003908 & GO:0043565 & GO:0003824 & GO:0008270 & GO:0003700	NA
OG0002633	6	0.899707	2.43348	-1.43549	0.133333	0.593528	OG0002633								NA
OG0002649	6	31.2895	6.47012	2.27381	0.133333	0.593528	OG0002649								NA
OG0002650	6	46.6772	7.65376	2.60848	0.133333	0.593528	OG0002650								NA
OG0002674	6	94.7474	3.98094	4.5729	0.133333	0.593528	OG0002674						methyltransferase activity & nucleic acid binding & DNA binding & methylation & DNA methylation & N-methyltransferase activity	GO:0008168 & GO:0003676 & GO:0003677 & GO:0032259 & GO:0006306 & GO:0008170	NA
OG0002693	6	7.24026	21.0619	-1.54052	0.133333	0.593528	OG0002693								NA
OG0002694	6	282.022	145.472	0.955072	0.133333	0.593528	OG0002694								NA
OG0002695	6	1.4116	0.184315	2.93709	0.133333	0.593528	OG0002695								NA
OG0002703	6	29.5811	24.1718	0.291352	0.133333	0.593528	OG0002703								NA
OG0002735	6	19.5688	6.63532	1.56032	0.133333	0.593528	OG0002735								NA
OG0002737	6	114.19	177.711	-0.638096	0.133333	0.593528	OG0002737								NA
OG0002738	6	155.071	250.763	-0.693393	0.133333	0.593528	OG0002738								NA
OG0002739	6	6.81403	100.099	-3.87678	0.133333	0.593528	OG0002739								NA
OG0002740	6	4.88213	132.911	-4.7668	0.133333	0.593528	OG0002740								NA
OG0002741	6	4.57496	135.212	-4.88532	0.133333	0.593528	OG0002741								NA
OG0002742	6	11.0342	194.289	-4.13815	0.133333	0.593528	OG0002742						structural molecule activity	GO:0005198	NA
OG0002743	6	4.02769	411.99	-6.67651	0.133333	0.593528	OG0002743								NA
OG0002746	6	77.499	29.1734	1.40952	0.133333	0.593528	OG0002746						metal ion binding & maintenance of CRISPR repeat elements & defense response to virus & nucleic acid binding & endonuclease activity & endodeoxyribonuclease activity	GO:0046872 & GO:0043571 & GO:0051607 & GO:0003676 & GO:0004519 & GO:0004520	NA
OG0002750	6	90.0183	240.582	-1.41824	0.133333	0.593528	OG0002750								NA
OG0002751	6	105.747	288.635	-1.44864	0.133333	0.593528	OG0002751								NA
OG0002752	6	98.8467	228.096	-1.20638	0.133333	0.593528	OG0002752								NA
OG0002753	6	131.797	368.044	-1.48156	0.133333	0.593528	OG0002753								NA
OG0002754	6	84.5837	279.145	-1.72256	0.133333	0.593528	OG0002754								NA
OG0002755	6	89.132	310.38	-1.80002	0.133333	0.593528	OG0002755								NA
OG0002756	6	91.5319	271.348	-1.5678	0.133333	0.593528	OG0002756						metal ion binding	GO:0046872	NA
OG0002757	6	86.7165	7.15778	3.59872	0.133333	0.593528	OG0002757								NA
OG0002777	6	349.444	69.2812	2.33452	0.133333	0.593528	OG0002777								NA
SSU_RS00050	40	243.385	200.535	0.279381	0.126488	0.593528	OG0000586			putative septum formation initiator protein	septum formation initiator family protein	SSU0010	cell division	GO:0051301	NA
SSU_RS00795	40	6.28179	2.3755	1.40295	0.133602	0.593528	OG0000660			putative competence protein	type II secretion system protein	SSU0129			NA
SSU_RS01545	40	129.188	195.81	-0.59998	0.126488	0.593528	OG0000740			putative amidase	amidase	SSU0283	hydrolase activity	GO:0016787	NA
SSU_RS02240	40	78.1495	11.3516	2.78334	0.133602	0.593528	OG0000265			sugar phosphotransferase system (PTS), mannose/fructose/sorbose family, IID component	PTS system mannose/fructose/sorbose family transporter subunit IID	SSU0405	phosphoenolpyruvate-dependent sugar phosphotransferase system & integral component of membrane	GO:0009401 & GO:0016021	SP_0063
SSU_RS03220	40	219.917	198.91	0.144838	0.133602	0.593528	OG0001228	tmk		thymidylate kinase	dTMP kinase	SSU0617	thymidylate kinase activity & ATP binding & dTDP biosynthetic process	GO:0004798 & GO:0005524 & GO:0006233	SP_0935
SSU_RS05530	40	219.974	256.566	-0.221994	0.133602	0.593528	OG0001058			ABC transporter ATP-binding protein	ATP-binding cassette domain-containing protein	SSU1090	ATP binding	GO:0005524	NA
SSU_RS05880	40	494.432	530.266	-0.100943	0.126488	0.593528	OG0001010			putative polysaccharide biosynthesis protein	polysaccharide biosynthesis protein	SSU1161	membrane	GO:0016020	NA
SSU_RS07025	30	34.6581	64.7376	-0.90141	0.128604	0.593528	OG0001624			Streptococcal histidine triad-family protein	pneumococcal-type histidine triad protein	SSU1390	protein binding	GO:0005515	NA
SSU_RS07050	40	168.342	103.899	0.696213	0.126488	0.593528	OG0000887			putative membrane protein	hypothetical protein	SSU1395			NA
SSU_RS07310	40	347.781	402.085	-0.209321	0.126488	0.593528	OG0000852			putative RNA helicase	DEAD/DEAH box helicase	SSU1447	nucleic acid binding & ATP binding	GO:0003676 & GO:0005524	SP_1483
SSU_RS07415	40	228.309	278.089	-0.28456	0.133602	0.593528	OG0000837	xseA		putative exodeoxyribonuclease VII large subunit	exodeoxyribonuclease VII large subunit	SSU1467	DNA catabolic process & exodeoxyribonuclease VII activity & nucleic acid binding & exodeoxyribonuclease VII complex	GO:0006308 & GO:0008855 & GO:0003676 & GO:0009318	SP_1207
SSU_RS07540	40	185.54	154.416	0.2649	0.126488	0.593528	OG0000817			putative membrane protein	rhodanese-like domain-containing protein	SSU1494			SP_0678
SSU_RS08165	40	70.0785	51.9034	0.433143	0.133602	0.593528	OG0000365	scrB		putative sucrose-6-phosphate hydrolase	sucrose-6-phosphate hydrolase	SSU1619	hydrolase activity, hydrolyzing O-glycosyl compounds & carbohydrate metabolic process & beta-fructofuranosidase activity & cytoplasm	GO:0004553 & GO:0005975 & GO:0004564 & GO:0005737	SP_1724
SSU_RS08205	40	461.675	429.55	0.104052	0.126488	0.593528	OG0000373			putative membrane protein	DUF1129 domain-containing protein	SSU1627			NA
SSU_RS08235	40	278.644	202.952	0.457281	0.126488	0.593528	OG0000376			putative lipoate-protein ligase A	lipoate--protein ligase	SSU1632	protein lipoylation & cellular protein modification process	GO:0009249 & GO:0006464	SP_1160
SSU_RS08615	34	18.3903	15.1068	0.283751	0.129228	0.593528	OG0000078			ROK family protein	ROK family protein	SSU1711			NA
SSU_RS09140	28	37.686	47.4836	-0.333401	0.13299	0.593528	OG0001647	mmuP		putative S-methylmethionine permease	amino acid permease	SSU1814	amino acid transport & integral component of membrane & transmembrane transport & membrane	GO:0006865 & GO:0016021 & GO:0055085 & GO:0016020	NA
SSU_RS09225	40	234.389	210.748	0.153385	0.126488	0.593528	OG0000508			putative peptidase	N-acetyldiaminopimelate deacetylase	SSU1831	N-acetyldiaminopimelate deacetylase activity & hydrolase activity & lysine biosynthetic process via diaminopimelate	GO:0050118 & GO:0016787 & GO:0009089	SP_2096
SSU_RS09550	40	322.486	362.344	-0.168121	0.126488	0.593528	OG0000534	nrdG	nrdG	putative anaerobic ribonucleoside-triphosphate reductase activating protein	anaerobic ribonucleoside-triphosphate reductase activating protein	SSU1899	4 iron, 4 sulfur cluster binding & oxidation-reduction process & [formate-C-acetyltransferase]-activating enzyme activity & iron-sulfur cluster binding & catalytic activity	GO:0051539 & GO:0055114 & GO:0043365 & GO:0051536 & GO:0003824	SP_0205
SSU_RS09635	40	1206.72	678.325	0.831046	0.133602	0.593528	OG0000541	malX		putative maltose/maltodextrin-binding protein precursor	extracellular solute-binding protein	SSU1915	carbohydrate transmembrane transporter activity & transmembrane transport & carbohydrate transport	GO:0015144 & GO:0055085 & GO:0008643	SP_2108
SSU_RS09695	20	4.79889	8.49705	-0.824261	0.126316	0.593528	OG0001761			putative beta-glucosidase	glycoside hydrolase family 3 C-terminal domain-containing protein	SSU1927	carbohydrate metabolic process & hydrolase activity, hydrolyzing O-glycosyl compounds	GO:0005975 & GO:0004553	NA
SSUD12_RS01235	6	28.7833	1245.63	-5.4355	0.133333	0.593528	OG0002259								NA
SSUD12_RS04630	6	146.039	275.465	-0.915514	0.133333	0.593528	OG0002092						DNA binding	GO:0003677	NA
SSUD12_RS06725	6	9.82897	0.925875	3.40815	0.133333	0.593528	OG0002392								NA
SSUD12_RS07945	22	30.2593	7.70843	1.97287	0.122911	0.593528	OG0001816								NA
SSUD12_RS09255	6	53.8259	12.7276	2.08034	0.133333	0.593528	OG0002315						DNA binding	GO:0003677	NA
SSUD12_RS10970	6	66.6309	1.48152	5.49104	0.133333	0.593528	OG0002425								NA
SSUD12_RS11185	6	40.6094	299.538	-2.88285	0.133333	0.593528	OG0002006								NA
SSUD12_RS11335	6	18.8475	257.746	-3.77351	0.133333	0.593528	OG0001837						transposase activity & transposition, DNA-mediated & DNA binding	GO:0004803 & GO:0006313 & GO:0003677	NA
SSU_RS09290	36	2.32412	1.75926	0.401718	0.136901	0.607527	OG0001460			putative hexulose-6-phosphate isomerase	L-ribulose-5-phosphate 3-epimerase	SSU1844	DNA binding & carbohydrate metabolic process & intramolecular oxidoreductase activity, interconverting aldoses and ketoses & DNA repair & zinc ion binding	GO:0003677 & GO:0005975 & GO:0016861 & GO:0006281 & GO:0008270	SP_2034
SSU_RS02885	32	477.81	301.195	0.665742	0.139742	0.619461	OG0000021				hypothetical protein		transposition, DNA-mediated & transposase activity & DNA binding	GO:0006313 & GO:0004803 & GO:0003677	NA
OG0002328	8	11.539	22.6164	-0.970848	0.142857	0.619855	OG0002328						nucleic acid binding & carbohydrate binding & carbohydrate metabolic process & methylation & catalytic activity & methyltransferase activity	GO:0003676 & GO:0030246 & GO:0005975 & GO:0032259 & GO:0003824 & GO:0008168	NA
OG0002332	8	18.2295	8.80468	1.04993	0.142857	0.619855	OG0002332						transmembrane transport & membrane	GO:0055085 & GO:0016020	NA
OG0002343	8	95.3676	28.3142	1.75197	0.142857	0.619855	OG0002343						isoprenoid biosynthetic process	GO:0008299	NA
OG0002361	8	129.759	50.1545	1.37139	0.142857	0.619855	OG0002361						DNA binding & hydrolase activity & ATP binding	GO:0003677 & GO:0016787 & GO:0005524	SP_1221
OG0002375	8	43.0165	27.1591	0.663455	0.142857	0.619855	OG0002375								NA
OG0002404	8	1823.37	613.886	1.57056	0.142857	0.619855	OG0002404								NA
OG0002437	8	175.178	20.8841	3.06834	0.142857	0.619855	OG0002437								NA
OG0002509	8	124.322	278.157	-1.16182	0.142857	0.619855	OG0002509								NA
OG0002562	8	254.352	7.27439	5.12785	0.142857	0.619855	OG0002562								SP_1140
OG0002590	8	151.859	15.1008	3.33004	0.142857	0.619855	OG0002590						DNA binding & DNA metabolic process	GO:0003677 & GO:0006259	NA
SSU_RS00310	30	10.1079	18.9097	-0.903643	0.142005	0.619855	OG0001650			ABC transporter ATP-binding membrane protein	ABC transporter ATP-binding protein	SSU0044	transmembrane transport & ATPase-coupled transmembrane transporter activity & ATP binding & integral component of membrane	GO:0055085 & GO:0042626 & GO:0005524 & GO:0016021	NA
SSU_RS00900	30	106.916	47.2042	1.17949	0.142637	0.619855	OG0001620			putative endopeptidase	M13 family metallopeptidase	SSU0152	proteolysis & metallopeptidase activity & metalloendopeptidase activity	GO:0006508 & GO:0008237 & GO:0004222	NA
SSU_RS01385	40	98.6034	80.4289	0.293924	0.141013	0.619855	OG0000722			conserved hypothetical protein	DUF853 family protein	SSU0250			NA
SSU_RS02710	40	538.102	624.469	-0.214751	0.141013	0.619855	OG0000972			putative amino acid ABC transporter ATP-binding protein	amino acid ABC transporter ATP-binding protein	SSU0502	ATP binding & ATPase activity	GO:0005524 & GO:0016887	SP_1501
SSU_RS03340	40	399.624	648.943	-0.699448	0.141013	0.619855	OG0001415	coaC	coaC	putative phosphopantothenoylcysteine decarboxylase	phosphopantothenoylcysteine decarboxylase	SSU0646	catalytic activity	GO:0003824	SP_1231
SSU_RS08320	40	307.033	254.24	0.272205	0.141013	0.619855	OG0000392			ABC transporter protein EcsB	ABC transporter permease	SSU1649	integral component of membrane	GO:0016021	NA
SSU_RS08350	40	140.636	170.019	-0.273738	0.141013	0.619855	OG0000398		tsaE	putative P-loop hydrolase	tRNA (adenosine(37)-N6)-threonylcarbamoyltransferase complex ATPase subunit type 1 TsaE	SSU1655	tRNA threonylcarbamoyladenosine modification	GO:0002949	SP_1944
SSUD12_RS00670	8	14.8529	37.4588	-1.33456	0.142857	0.619855	OG0002030								NA
SSUD12_RS08945	14	46.0114	20.1631	1.19028	0.141858	0.619855	OG0001976						catalytic activity	GO:0003824	NA
SSUD12_RS08960	14	155.322	120.915	0.361278	0.141858	0.619855	OG0001974						DNA-binding transcription factor activity & regulation of transcription, DNA-templated & sequence-specific DNA binding	GO:0003700 & GO:0006355 & GO:0043565	NA
SSU_RS05845	38	168.325	201.827	-0.261869	0.144801	0.627622	OG0001392			PhoH-like protein	PhoH family protein	SSU1153	ATP binding	GO:0005524	SP_0948
OG0001831	16	15.0161	82.4216	-2.45651	0.147103	0.635239	OG0001831						mRNA processing	GO:0006397	NA
OG0002001	16	10.1218	12.9215	-0.352308	0.147103	0.635239	OG0002001						fucose metabolic process & alpha-L-fucosidase activity & carbohydrate metabolic process	GO:0006004 & GO:0004560 & GO:0005975	NA
SSU_RS01620	40	41.4108	32.0361	0.370309	0.148729	0.635239	OG0000752			hydrolase, alpha/beta fold family	alpha/beta hydrolase	SSU0299			NA
SSU_RS02665	40	141.962	145.54	-0.0359168	0.148729	0.635239	OG0000964	dnaE		DNA polymerase III alpha subunit	DNA polymerase III subunit alpha	SSU0493	nucleic acid binding & catalytic activity & 3'-5' exonuclease activity & DNA replication	GO:0003676 & GO:0003824 & GO:0008408 & GO:0006260	NA
SSU_RS04030	40	482.129	512.738	-0.0888006	0.148729	0.635239	OG0001312	lepA	lepA	GTP-binding protein LepA	elongation factor 4	SSU0785	GTPase activity & GTP binding	GO:0003924 & GO:0005525	SP_1200
SSU_RS04670	40	225.748	269.819	-0.25728	0.148729	0.635239	OG0001163			conserved hypothetical protein	GTP pyrophosphokinase family protein	SSU0916	guanosine tetraphosphate metabolic process	GO:0015969	SP_1097
SSU_RS06525	40	358.043	310.421	0.205909	0.148729	0.635239	OG0000937			putative exported protein	hypothetical protein	SSU1291			NA
SSU_RS07105	40	93.4365	112.05	-0.262083	0.148729	0.635239	OG0000880			ABC transporter, permease protein	FtsX-like permease family protein	SSU1406	transmembrane transport & membrane	GO:0055085 & GO:0016020	NA
SSU_RS07255	40	151.986	130.109	0.224217	0.148729	0.635239	OG0000861			putative cytidine and deoxycytidylate deaminase	cytidine/deoxycytidylate deaminase family protein	SSU1436	pyrimidine nucleotide metabolic process & dCMP deaminase activity & zinc ion binding & catalytic activity & hydrolase activity	GO:0006220 & GO:0004132 & GO:0008270 & GO:0003824 & GO:0016787	SP_0744
SSU_RS07265	40	120.188	99.993	0.265395	0.148729	0.635239	OG0000859			M42 gutamyl aminopeptidase	M42 family metallopeptidase	SSU1438			SP_0627
SSU_RS08545	20	32.814	24.0318	0.449367	0.148194	0.635239	OG0001794			putative membrane protein	PASTA domain-containing protein	SSU1697			NA
SSU_RS08845	40	395.992	427.78	-0.111398	0.148729	0.635239	OG0000459		yajC	putative preprotein translocase subunit	preprotein translocase subunit YajC	SSU1757			NA
SSU_RS08915	40	4559.16	5316.36	-0.221671	0.148729	0.635239	OG0000468	rpsB	rpsB	30S ribosomal protein S2	30S ribosomal protein S2	SSU1771	structural constituent of ribosome & translation & ribosome & small ribosomal subunit	GO:0003735 & GO:0006412 & GO:0005840 & GO:0015935	SP_2215
SSU_RS09160	40	97.275	33.6048	1.5334	0.148729	0.635239	OG0000496			putative DNA-binding protein	LytTR family transcriptional regulator	SSU1818	DNA binding	GO:0003677	SP_1915
OG0002236	12	2.34105	10.9438	-2.22489	0.153535	0.654403	OG0002236						DNA-templated transcription, initiation & regulation of transcription, DNA-templated & DNA-binding transcription factor activity	GO:0006352 & GO:0006355 & GO:0003700	NA
SSU_RS10390	12	220.986	375.554	-0.765067	0.153535	0.654403	OG0001862				histone acetyltransferase				NA
SSU_RS01130	26	99.259	200.209	-1.01224	0.153846	0.655046	OG0001699			putative repressor protein	ROK family protein	SSU0198			NA
OG0001902	20	82.9823	15.3782	2.43192	0.156863	0.656963	OG0001902			putative membrane protein		SSU1073			NA
SSU_RS00065	40	259.291	243.425	0.0910957	0.156755	0.656963	OG0000588		tilS	PP-loop family protein	tRNA lysidine(34) synthetase TilS	SSU0013	nucleotide binding & tRNA processing & ATP binding & ligase activity, forming carbon-nitrogen bonds & cytoplasm	GO:0000166 & GO:0008033 & GO:0005524 & GO:0016879 & GO:0005737	NA
SSU_RS01020	40	171.78	148.947	0.205761	0.156755	0.656963	OG0000691			putative membrane protein	NAD(P)/FAD-dependent oxidoreductase	SSU0175			SP_0741
SSU_RS01580	40	228.161	128.811	0.82479	0.156755	0.656963	OG0000746	truA	truA	tRNA pseudouridine synthase A	tRNA pseudouridine(38-40) synthase TruA	SSU0290	RNA modification & pseudouridine synthesis & pseudouridine synthase activity & RNA binding	GO:0009451 & GO:0001522 & GO:0009982 & GO:0003723	SP_1599
SSU_RS01985	40	127.898	104.303	0.294216	0.156755	0.656963	OG0000301			ABC transporter ATP-binding protein	ABC transporter ATP-binding protein	SSU0366	ATP binding & ATPase activity & transmembrane transport & membrane	GO:0005524 & GO:0016887 & GO:0055085 & GO:0016020	SP_0483
SSU_RS02385	40	1178.31	1290.29	-0.130973	0.156755	0.656963	OG0000249		sepF	conserved hypothetical protein	cell division protein SepF	SSU0436	cell septum assembly	GO:0090529	NA
SSU_RS02390	36	788.691	883.053	-0.163039	0.155849	0.656963	OG0001434			putative membrane protein	YggT family protein	SSU0437	membrane	GO:0016020	NA
SSU_RS02485	40	214.325	261.858	-0.288983	0.156755	0.656963	OG0000239			putative peptidase	U32 family peptidase	SSU0457			SP_0801
SSU_RS03810	40	57.1634	78.4345	-0.456395	0.156755	0.656963	OG0001280			conserved hypothetical protein	class I SAM-dependent methyltransferase	SSU0739	rRNA (guanine-N2-)-methyltransferase activity & rRNA methylation	GO:0008990 & GO:0031167	NA
SSU_RS04100	40	323.383	225.433	0.520546	0.156755	0.656963	OG0001321			hypothetical protein	HIRAN domain-containing protein	SSU0799	nucleic acid binding & zinc ion binding & hydrolase activity, acting on acid anhydrides, in phosphorus-containing anhydrides	GO:0003676 & GO:0008270 & GO:0016818	NA
SSU_RS04325	40	6777.09	5296.68	0.355577	0.156755	0.656963	OG0001199	rplL	rplL	50S ribosomal protein L7/L12	50S ribosomal protein L7/L12	SSU0845	ribosome & structural constituent of ribosome & translation	GO:0005840 & GO:0003735 & GO:0006412	SP_1354
SSU_RS05520	40	275.896	309.145	-0.164163	0.156755	0.656963	OG0001060	aroE		shikimate 5-dehydrogenase	shikimate dehydrogenase	SSU1088	shikimate 3-dehydrogenase (NADP+) activity & oxidation-reduction process & shikimate metabolic process & NADP binding	GO:0004764 & GO:0055114 & GO:0019632 & GO:0050661	SP_1376
SSU_RS06165	40	235.045	218.327	0.10645	0.156755	0.656963	OG0000193	smpB	smpB	SsrA-binding protein	SsrA-binding protein SmpB	SSU1218	RNA binding	GO:0003723	SP_0976
SSU_RS06855	40	778.855	609.52	0.35368	0.156755	0.656963	OG0000904	sodA		superoxide dismutase [Mn]	superoxide dismutase	SSU1356	superoxide dismutase activity & metal ion binding & superoxide metabolic process & oxidation-reduction process	GO:0004784 & GO:0046872 & GO:0006801 & GO:0055114	SP_0766
SSU_RS08295	40	436.523	392.457	0.153523	0.156755	0.656963	OG0000387			conserved hypothetical protein	YlxR family protein	SSU1644			SP_0554
SSU_RS09090	40	639.053	578.352	0.143987	0.156755	0.656963	OG0000487			putative ssDNA-binding protein	protein jag	SSU1804	nucleic acid binding	GO:0003676	SP_2040
SSU_RS08860	34	78.1352	122.482	-0.648525	0.158827	0.66451	OG0001531	ssnA		surface-anchored DNA nuclease	LPXTG cell wall anchor domain-containing protein	SSU1760			NA
SSU_RS09135	28	47.2148	57.0687	-0.273462	0.159205	0.665412	OG0001673	mmuM	mmuM	homocysteine S-methyltransferase	homocysteine S-methyltransferase	SSU1813	betaine-homocysteine S-methyltransferase activity & zinc ion binding & methionine biosynthetic process	GO:0047150 & GO:0008270 & GO:0009086	NA
SSU_RS03685	32	578.792	432.491	0.420375	0.160276	0.669205	OG0001600			putative exported protein	DUF4230 domain-containing protein	SSU0718			NA
SSU_RS00250	40	16.1781	16.0856	0.00827083	0.165096	0.681643	OG0000599	purH	purH	bifunctional purine biosynthesis protein PurH [includes: phosphoribosylaminoimidazolecarboxamide formyltransferase; IMP cyclohydrolase]	bifunctional phosphoribosylaminoimidazolecarboxamide formyltransferase/IMP cyclohydrolase	SSU0031	IMP cyclohydrolase activity & purine nucleotide biosynthetic process & catalytic activity & phosphoribosylaminoimidazolecarboxamide formyltransferase activity	GO:0003937 & GO:0006164 & GO:0003824 & GO:0004643	SP_0050
SSU_RS01850	40	405.016	353.966	0.194367	0.165096	0.681643	OG0000098		yqeK	putative metal dependent phosphohydrolase	bis(5'-nucleosyl)-tetraphosphatase (symmetrical) YqeK	SSU0338			SP_1746
SSU_RS02370	40	1156.55	1227.75	-0.0861829	0.165096	0.681643	OG0000252	ftsA	ftsA	putative cell division protein	cell division protein FtsA	SSU0433	protein binding & cell division	GO:0005515 & GO:0051301	SP_1667
SSU_RS04000	40	375.371	312.968	0.2623	0.165096	0.681643	OG0001309	dyr		dihydrofolate reductase	dihydrofolate reductase	SSU0779	dihydrofolate reductase activity & oxidation-reduction process & tetrahydrofolate biosynthetic process & glycine biosynthetic process & NADP binding	GO:0004146 & GO:0055114 & GO:0046654 & GO:0006545 & GO:0050661	NA
SSU_RS04280	40	16.0165	22.327	-0.479224	0.165096	0.681643	OG0001332			putative lipoprotein	NisI/SpaI family lantibiotic immunity lipoprotein	SSU0836			NA
SSU_RS04370	40	737.174	1726.31	-1.22761	0.165096	0.681643	OG0001193			haemolysin-III related membrane protein	hemolysin III family protein	SSU0854	cytolysis & integral component of membrane	GO:0019835 & GO:0016021	SP_1466
SSU_RS05245	40	198.773	213.25	-0.101426	0.165096	0.681643	OG0001088	smc	smc	putative chromosome partition protein	chromosome segregation protein SMC	SSU1031	chromosome & sister chromatid cohesion & chromosome organization & ATP binding & protein binding & chromosome condensation & ATPase activity	GO:0005694 & GO:0007062 & GO:0051276 & GO:0005524 & GO:0005515 & GO:0030261 & GO:0016887	NA
SSU_RS07690	40	84.7246	43.0082	0.978169	0.165096	0.681643	OG0000791			putative acylphosphatase	acylphosphatase	SSU1524	acylphosphatase activity	GO:0003998	SP_1974
SSU_RS08115	40	1921.1	1223.65	0.650743	0.165096	0.681643	OG0000358			enoyl-CoA hydratase/isomerase family protein	enoyl-CoA hydratase	SSU1609	catalytic activity	GO:0003824	SP_0415
SSU_RS08475	40	250.257	351.304	-0.489307	0.165096	0.681643	OG0000422	alsS		acetolactate synthase large subunit	acetolactate synthase large subunit	SSU1682	magnesium ion binding & catalytic activity & acetolactate synthase activity & thiamine pyrophosphate binding & branched-chain amino acid biosynthetic process & flavin adenine dinucleotide binding	GO:0000287 & GO:0003824 & GO:0003984 & GO:0030976 & GO:0009082 & GO:0050660	SP_0445
SSU_RS08575	28	113.346	137.27	-0.276274	0.165252	0.681643	OG0001580			response regulator protein	response regulator transcription factor	SSU1703	DNA-binding transcription factor activity & regulation of transcription, DNA-templated & sequence-specific DNA binding & phosphorelay signal transduction system	GO:0003700 & GO:0006355 & GO:0043565 & GO:0000160	NA
SSU_RS09340	40	111.795	39.7637	1.49134	0.165096	0.681643	OG0000515			putative amidase	CHAP domain-containing protein	SSU1854			SP_2216
SSU_RS07965	36	31.6397	18.625	0.764495	0.166016	0.684105	OG0001442	metE	metE	5-methyltetrahydropteroyltriglutamate--homocyst eine methyltransferase	5-methyltetrahydropteroyltriglutamate--homocysteine S-methyltransferase	SSU1579	zinc ion binding & 5-methyltetrahydropteroyltriglutamate-homocysteine S-methyltransferase activity & methionine biosynthetic process & cellular amino acid biosynthetic process	GO:0008270 & GO:0003871 & GO:0009086 & GO:0008652	SP_0585
OG0002094	10	187.036	49.3497	1.92221	0.171429	0.702171	OG0002094								NA
OG0002200	10	11.6231	6.70747	0.793158	0.171429	0.702171	OG0002200								NA
OG0002205	10	48.7388	17.8003	1.45317	0.171429	0.702171	OG0002205						regulation of transcription, DNA-templated & DNA binding & phosphorelay signal transduction system	GO:0006355 & GO:0003677 & GO:0000160	NA
OG0002296	10	36.5649	23.2386	0.653938	0.171429	0.702171	OG0002296								NA
SSU_RS01560	38	49.8922	30.1435	0.726967	0.171212	0.702171	OG0000743			putative DNA-binding protein	helix-turn-helix transcriptional regulator	SSU0286	DNA binding	GO:0003677	NA
SSUD12_RS09685	10	142.494	268.838	-0.91584	0.171429	0.702171	OG0002028						nucleotide binding & ATP binding & DNA binding	GO:0000166 & GO:0005524 & GO:0003677	NA
OG0001720	36	1.37099	2.23037	-0.702063	0.173563	0.703972	OG0001720								NA
SSU_RS00015	40	172.941	156.2	0.146886	0.173759	0.703972	OG0000055			diacylglycerol kinase protein	hypothetical protein	SSU0003	NAD+ kinase activity & kinase activity	GO:0003951 & GO:0016301	NA
SSU_RS04010	40	601.058	546.012	0.138571	0.173759	0.703972	OG0001310	clpX	clpX	ATP-dependent Clp protease ATP-binding subunit ClpX	ATP-dependent Clp protease ATP-binding subunit ClpX	SSU0781	ATP binding & ATPase activity & protein folding & zinc ion binding & protein dimerization activity & unfolded protein binding	GO:0005524 & GO:0016887 & GO:0006457 & GO:0008270 & GO:0046983 & GO:0051082	SP_1569
SSU_RS04315	40	284.386	321.904	-0.178782	0.173759	0.703972	OG0001337		trmFO	protein Gid homolog	methylenetetrahydrofolate--tRNA-(uracil(54)-C(5))-methyltransferase (FADH(2)-oxidizing) TrmFO	SSU0843	flavin adenine dinucleotide binding & tRNA processing & cytoplasm & methylenetetrahydrofolate-tRNA-(uracil-5-)-methyltransferase (FADH2-oxidizing) activity	GO:0050660 & GO:0008033 & GO:0005737 & GO:0047151	SP_0943
SSU_RS06635	40	284.627	271.614	0.067517	0.173759	0.703972	OG0000924			conserved hypothetical protein	tetratricopeptide repeat protein	SSU1313	protein binding	GO:0005515	SP_1504
SSU_RS07955	40	251.68	171.849	0.550453	0.173759	0.703972	OG0000336			putative lipoprotein	MetQ/NlpA family ABC transporter substrate-binding protein	SSU1577			NA
SSU_RS08200	40	445.226	404.549	0.138224	0.173759	0.703972	OG0000372			CorA-like Mg2+ transporter protein	magnesium transporter CorA family protein	SSU1626	metal ion transmembrane transporter activity & transmembrane transport & membrane & metal ion transport	GO:0046873 & GO:0055085 & GO:0016020 & GO:0030001	SP_0185
SSU_RS08355	40	1213.17	1409.63	-0.216542	0.173759	0.703972	OG0000399			dihydroxyacetone kinase family protein	DAK2 domain-containing protein	SSU1656	glycerol metabolic process & glycerone kinase activity	GO:0006071 & GO:0004371	SP_0443
SSU_RS08525	40	5569.17	4794.04	0.216222	0.173759	0.703972	OG0000427	rplM	rplM	50S ribosomal protein L13	50S ribosomal protein L13	SSU1692	ribosome & structural constituent of ribosome & translation	GO:0005840 & GO:0003735 & GO:0006412	SP_0294
SSU_RS08705	40	573.592	393.904	0.54218	0.173759	0.703972	OG0000438	pyrP		uracil permease	uracil permease	SSU1729	transmembrane transporter activity & membrane & transmembrane transport	GO:0022857 & GO:0016020 & GO:0055085	SP_1286
SSU_RS08935	40	303.734	250.348	0.278874	0.173759	0.703972	OG0000469	nusG	nusG	transcription antitermination factor	transcription termination/antitermination protein NusG	SSU1774	regulation of DNA-templated transcription, elongation & regulation of transcription, DNA-templated	GO:0032784 & GO:0006355	SP_2007
SSU_RS05705	30	187.761	160.916	0.222594	0.173999	0.704247	OG0001630			putative sulphatase	alkaline phosphatase family protein	SSU1125	sulfuric ester hydrolase activity & catalytic activity	GO:0008484 & GO:0003824	NA
SSU_RS08630	26	5.8764	10.4569	-0.831451	0.17559	0.709985	OG0001671			putative alpha-1,2-mannosidase	GH92 family glycosyl hydrolase	SSU1714	carbohydrate metabolic process & carbohydrate binding	GO:0005975 & GO:0030246	NA
OG0002136	10	15.9834	18.4919	-0.210325	0.177778	0.7139	OG0002136								NA
OG0002208	10	140.662	88.3811	0.670424	0.177778	0.7139	OG0002208						carbohydrate metabolic process & xylose isomerase activity	GO:0005975 & GO:0009045	NA
OG0002234	10	7.39919	261.418	-5.14285	0.177778	0.7139	OG0002234								NA
OG0002254	10	116.188	86.9008	0.419026	0.177778	0.7139	OG0002254								NA
OG0002273	10	123.594	24.9156	2.31048	0.177778	0.7139	OG0002273								NA
SSU_RS04135	10	18.2872	14.4891	0.335874	0.177778	0.7139	OG0001958			putative plasmid replication protein	replication initiation protein	SSU0806	RNA helicase activity & DNA topoisomerase activity & DNA binding & RNA binding & extrachromosomal circular DNA & DNA replication	GO:0003724 & GO:0003916 & GO:0003677 & GO:0003723 & GO:0005727 & GO:0006260	NA
SSUD12_RS06005	10	28.5071	109.141	-1.9368	0.177778	0.7139	OG0002084								NA
OG0001791	28	150.381	132.735	0.180066	0.181605	0.719155	OG0001791								NA
OG0001870	18	7.93245	34.176	-2.10715	0.179703	0.719155	OG0001870								SP_2166
OG0001963	14	155.641	2.57542	5.91728	0.181152	0.719155	OG0001963								NA
OG0002000	16	7.83696	9.68168	-0.304964	0.180569	0.719155	OG0002000						membrane & transmembrane transport	GO:0016020 & GO:0055085	NA
OG0002251	12	3.27855	31.8478	-3.28007	0.181818	0.719155	OG0002251								NA
SSU_RS01585	40	316.583	210.598	0.588092	0.182748	0.719155	OG0000747	thiD		putative phosphomethylpyrimidine kinase	bifunctional hydroxymethylpyrimidine kinase/phosphomethylpyrimidine kinase	SSU0291	phosphomethylpyrimidine kinase activity & thiamine biosynthetic process	GO:0008972 & GO:0009228	SP_1598
SSU_RS01980	34	19.0959	12.1591	0.651225	0.182774	0.719155	OG0001578				lactoylglutathione lyase				NA
SSU_RS02315	40	1110.18	970.829	0.193506	0.182748	0.719155	OG0000257		typA	BipA family GTPase	translational GTPase TypA	SSU0421	GTPase activity & GTP binding	GO:0003924 & GO:0005525	SP_0681
SSU_RS02520	40	241.059	212.331	0.183067	0.182748	0.719155	OG0000233	gor	gorA	glutathione reductase	glutathione-disulfide reductase	SSU0464	NADP binding & oxidoreductase activity & oxidation-reduction process & glutathione-disulfide reductase activity & cell redox homeostasis & oxidoreductase activity, acting on a sulfur group of donors, NAD(P) as acceptor & flavin adenine dinucleotide binding & glutathione metabolic process	GO:0050661 & GO:0016491 & GO:0055114 & GO:0004362 & GO:0045454 & GO:0016668 & GO:0050660 & GO:0006749	SP_0784
SSU_RS03920	40	152.171	118.163	0.36491	0.182748	0.719155	OG0000063	rimM	rimM	16S rRNA processing protein	ribosome maturation factor RimM	SSU0763	ribosome binding & rRNA processing & ribosome	GO:0043022 & GO:0006364 & GO:0005840	SP_0778
SSU_RS04865	40	75.9936	58.6006	0.374963	0.182748	0.719155	OG0001134			putative myo-inositol-1(or 4)-monophosphatase	inositol monophosphatase family protein	SSU0955	inositol phosphate dephosphorylation	GO:0046855	NA
SSU_RS06570	40	257.322	203.773	0.336609	0.182748	0.719155	OG0000932			putative protease	matrixin family metalloprotease	SSU1300	extracellular matrix & zinc ion binding & metalloendopeptidase activity & proteolysis & metallopeptidase activity	GO:0031012 & GO:0008270 & GO:0004222 & GO:0006508 & GO:0008237	NA
SSU_RS07145	40	81.0016	43.5502	0.89527	0.182748	0.719155	OG0000139			ABC-type glycine betaine transport system ATP-binding protein	ABC transporter ATP-binding protein	SSU1414	ATP binding & membrane & ATPase activity & glycine betaine transport	GO:0005524 & GO:0016020 & GO:0016887 & GO:0031460	NA
SSU_RS07875	40	244.622	188.518	0.375852	0.182748	0.719155	OG0000104			polyprenyl synthetase	polyprenyl synthetase family protein	SSU1561	isoprenoid biosynthetic process	GO:0008299	NA
SSU_RS08260	40	820.583	678.188	0.274966	0.182748	0.719155	OG0000380	pdhA		putative pyruvate dehydrogenase E1 component, alpha subunit	thiamine pyrophosphate-dependent dehydrogenase E1 component subunit alpha	SSU1637	oxidoreductase activity, acting on the aldehyde or oxo group of donors, disulfide as acceptor	GO:0016624	NA
SSU_RS08805	40	220.565	421.225	-0.933385	0.182748	0.719155	OG0000452		dhaK	dihydroxyacetone kinase family protein	dihydroxyacetone kinase subunit DhaK	SSU1749	glycerol metabolic process & glycerone kinase activity	GO:0006071 & GO:0004371	NA
SSU_RS08970	40	257.29	271.278	-0.076374	0.182748	0.719155	OG0000474			phosphotransferase enzyme family protein	phosphotransferase	SSU1781			NA
SSU_RS09390	40	1690.96	2171.63	-0.360936	0.182748	0.719155	OG0000522	pepO		putative endopeptidase O	metalloendopeptidase	SSU1864	metallopeptidase activity & proteolysis & metalloendopeptidase activity	GO:0008237 & GO:0006508 & GO:0004222	SP_1647
SSU_RS09770	40	263.037	212.684	0.306554	0.182748	0.719155	OG0000014				NUDIX domain-containing protein & NUDIX hydrolase		hydrolase activity	GO:0016787	NA
SSUD12_RS02620	14	8.51771	10.2376	-0.265342	0.181152	0.719155	OG0001861								NA
SSUD12_RS07230	14	132.807	121.586	0.127351	0.181152	0.719155	OG0001947								NA
SSU_RS00715	40	113.359	134.868	-0.250643	0.192069	0.747827	OG0000647			ABC transporter ATP-binding protein	metal ABC transporter ATP-binding protein	SSU0113	ATP binding & ATPase activity	GO:0005524 & GO:0016887	SP_2171
SSU_RS03840	40	233.539	187.315	0.318195	0.192069	0.747827	OG0001286			ABC transporter, ATP-binding/permease protein	ABC transporter ATP-binding protein	SSU0745	ATP binding & ATPase-coupled transmembrane transporter activity & integral component of membrane & ATPase activity & transmembrane transport	GO:0005524 & GO:0042626 & GO:0016021 & GO:0016887 & GO:0055085	NA
SSU_RS05905	40	115.548	125.335	-0.117294	0.192069	0.747827	OG0001005			putative membrane protein	DUF3397 domain-containing protein	SSU1166			NA
SSU_RS05940	40	40.1187	24.6996	0.699786	0.192069	0.747827	OG0000998			LacI family regulatory protein	LacI family DNA-binding transcriptional regulator	SSU1173	regulation of transcription, DNA-templated & DNA binding	GO:0006355 & GO:0003677	SP_1799
SSU_RS06090	40	287.165	347.814	-0.276434	0.192069	0.747827	OG0000976	pepQ		putative Xaa-Pro dipeptidase	aminopeptidase P family protein	SSU1203	hydrolase activity	GO:0016787	SP_1591
SSU_RS07510	40	426.411	389.236	0.131599	0.192069	0.747827	OG0000823		rlmN	radical SAM superfamily protein	23S rRNA (adenine(2503)-C(2))-methyltransferase RlmN	SSU1488	catalytic activity & iron-sulfur cluster binding & rRNA base methylation & rRNA processing & RNA methyltransferase activity & tRNA methylation	GO:0003824 & GO:0051536 & GO:0070475 & GO:0006364 & GO:0008173 & GO:0030488	SP_0768
SSU_RS07880	40	277.524	213.325	0.379562	0.192069	0.747827	OG0000325			pyridine nucleotide-disulphide oxidoreductase family protein	NAD(P)/FAD-dependent oxidoreductase	SSU1562	oxidation-reduction process & oxidoreductase activity	GO:0055114 & GO:0016491	NA
SSU_RS07885	40	89.6482	107.385	-0.260447	0.192069	0.747827	OG0000326			putative heptaprenyl diphosphate synthase protein	Gx transporter family protein	SSU1563			NA
SSU_RS08175	40	854.613	760.395	0.168522	0.192069	0.747827	OG0000367	nusB	nusB	N utilization substance protein B homolog (NusB protein)	transcription antitermination factor NusB	SSU1621	RNA binding & regulation of transcription, DNA-templated & DNA-templated transcription, termination	GO:0003723 & GO:0006355 & GO:0006353	NA
SSU_RS08535	38	361.046	261.207	0.466987	0.190588	0.747827	OG0001352			conserved hypothetical protein	NYN domain-containing protein	SSU1695			NA
SSU_RS08965	40	473.699	520.331	-0.135458	0.192069	0.747827	OG0000473	purR	purR	putative pur operon repressor	pur operon repressor	SSU1780	DNA binding & regulation of transcription, DNA-templated & nucleoside metabolic process & negative regulation of transcription, DNA-templated & negative regulation of purine nucleobase metabolic process	GO:0003677 & GO:0006355 & GO:0009116 & GO:0045892 & GO:0045982	SP_1979
SSU_RS01365	28	93.2568	135.996	-0.544287	0.193656	0.752576	OG0001700			LrgA family protein	CidA/LrgA family protein	SSU0246	integral component of membrane	GO:0016021	NA
SSU_RS05405	28	242.065	54.7341	2.14488	0.193656	0.752576	OG0000152			transposase	IS110 family transposase	SSU1065	DNA binding & transposition, DNA-mediated & transposase activity	GO:0003677 & GO:0006313 & GO:0004803	NA
SSU_RS05070	34	246.284	212.177	0.215055	0.195669	0.759678	OG0001553			acetyltransferase (GNAT) family protein	GNAT family N-acetyltransferase	SSU0996	N-acetyltransferase activity	GO:0008080	NA
SSU_RS08585	26	20.1684	24.7953	-0.297971	0.196273	0.761302	OG0001664			putative membrane protein	DUF624 domain-containing protein	SSU1705			NA
OG0001885	14	183.564	18.4986	3.3108	0.197802	0.765782	OG0001885						nucleic acid binding	GO:0003676	SP_0363, SP_0643, SP_0811, SP_2212
SSU_RS10395	14	3.56818	2.66642	0.420285	0.197802	0.765782	OG0001904			hypothetical protein	hypothetical protein	SSU1833			NA
SSU_RS04375	36	217.24	182.875	0.248428	0.199402	0.76907	OG0001519			putative membrane protein	YdcF family protein	SSU0855			NA
SSU_RS04625	36	77.0752	55.9284	0.462686	0.199402	0.76907	OG0001514			hypothetical protein	hypothetical protein	SSU0907			NA
SSU_RS07670	36	572.562	745.422	-0.380626	0.199402	0.76907	OG0001480	pepC	pepC	aminopeptidase C	aminopeptidase C	SSU1520	proteolysis & cysteine-type peptidase activity	GO:0006508 & GO:0008234	SP_0281
SSU_RS08820	36	80.9776	107.965	-0.414965	0.199402	0.76907	OG0001448	glpF2		glycerol uptake facilitator protein 2	aquaporin family protein	SSU1752	transmembrane transport & membrane & channel activity	GO:0055085 & GO:0016020 & GO:0015267	NA
OG0002422	8	266.954	132.097	1.015	0.2	0.769202	OG0002422								NA
OG0002423	8	93.7396	146.173	-0.640946	0.2	0.769202	OG0002423								NA
OG0002452	8	16.9473	4.319	1.97228	0.2	0.769202	OG0002452								NA
SSU_RS03240	40	176.903	224.903	-0.346344	0.201726	0.770054	OG0001232	serC	serC	putative phosphoserine aminotransferase	3-phosphoserine/phosphohydroxythreonine transaminase	SSU0621	catalytic activity & L-serine biosynthetic process & O-phospho-L-serine:2-oxoglutarate aminotransferase activity	GO:0003824 & GO:0006564 & GO:0004648	NA
SSU_RS03515	40	211.946	179.539	0.2394	0.201726	0.770054	OG0001246			ATP-binding protein	hypothetical protein	SSU0681			SP_0780
SSU_RS05125	38	5.74477	3.79222	0.599204	0.201142	0.770054	OG0001396			PfkB family carbohydrate kinase	sugar kinase	SSU1007			NA
SSU_RS08055	40	2305.52	1204.42	0.93675	0.201726	0.770054	OG0000347	accA		acetyl-coenzyme A carboxylase carboxyl transferase subunit alpha	acetyl-CoA carboxylase carboxyl transferase subunit alpha	SSU1597	acetyl-CoA carboxylase complex & fatty acid biosynthetic process & acetyl-CoA carboxylase activity & ligase activity	GO:0009317 & GO:0006633 & GO:0003989 & GO:0016874	SP_0427
SSU_RS08160	40	94.3301	76.5469	0.301375	0.201726	0.770054	OG0000364	scrA		putative sucrose-specific phosphotransferase system (PTS), IIABC component	PTS sugar transporter subunit IIBCA	SSU1618	phosphoenolpyruvate-dependent sugar phosphotransferase system & membrane & protein-N(PI)-phosphohistidine-sugar phosphotransferase activity & integral component of membrane	GO:0009401 & GO:0016020 & GO:0008982 & GO:0016021	NA
SSU_RS08215	40	2381.36	1978.13	0.267647	0.201726	0.770054	OG0000374	rpsR		30S ribosomal protein S18	30S ribosomal protein S18	SSU1628	ribosome & translation & structural constituent of ribosome	GO:0005840 & GO:0006412 & GO:0003735	SP_1539
SSU_RS08540	40	352.532	274.931	0.358683	0.201726	0.770054	OG0000429		rlmB	SpoU rRNA methylase family protein	23S rRNA (guanosine(2251)-2'-O)-methyltransferase RlmB	SSU1696	RNA processing & methyltransferase activity & RNA methyltransferase activity & RNA binding	GO:0006396 & GO:0008168 & GO:0008173 & GO:0003723	SP_1457
SSU_RS09610	40	957.024	1073.39	-0.165548	0.201726	0.770054	OG0000539	argS		arginyl-tRNA synthetase	arginine--tRNA ligase	SSU1910	tRNA aminoacylation for protein translation & arginyl-tRNA aminoacylation & ATP binding & aminoacyl-tRNA ligase activity & cytoplasm & nucleotide binding & arginine-tRNA ligase activity	GO:0006418 & GO:0006420 & GO:0005524 & GO:0004812 & GO:0005737 & GO:0000166 & GO:0004814	SP_2078
SSU_RS09480	22	1008.7	32.2413	4.96744	0.203021	0.774277	OG0001744			putative accessory pilus subunit protein	prealbumin-like fold domain-containing protein	SSU1885			NA
SSU_RS00955	32	112.85	155.759	-0.464911	0.203594	0.775741	OG0001585			AraC-family regulatory protein	AraC family transcriptional regulator	SSU0163	regulation of transcription, DNA-templated & DNA-binding transcription factor activity & sequence-specific DNA binding	GO:0006355 & GO:0003700 & GO:0043565	NA
OG0001781	28	25.3121	34.7657	-0.457836	0.209328	0.792703	OG0001781						oxidation-reduction process & riboflavin biosynthetic process & 5-amino-6-(5-phosphoribosylamino)uracil reductase activity	GO:0055114 & GO:0009231 & GO:0008703	NA
SSU_RS00430	40	5641.04	6247.25	-0.14726	0.211723	0.792703	OG0000620	rplC	rplC	50S ribosomal protein L3	50S ribosomal protein L3	SSU0070	structural constituent of ribosome & ribosome & translation	GO:0003735 & GO:0005840 & GO:0006412	SP_0209
SSU_RS00680	28	5.34297	11.7551	-1.13758	0.209328	0.792703	OG0001694			FtsK/SpoIIIE family protein	cell division protein FtsK	SSU0106			NA
SSU_RS00990	40	169.74	139.256	0.285584	0.211723	0.792703	OG0000690			putative membrane protein	YeiH family putative sulfate export transporter	SSU0170	integral component of membrane	GO:0016021	NA
SSU_RS01370	30	81.6071	128.005	-0.649435	0.209928	0.792703	OG0001677			LrgB-like family protein	LrgB family protein	SSU0247			NA
SSU_RS01450	36	230.03	160.026	0.523522	0.211522	0.792703	OG0001471			ABC transporter ATP-binding membrane protein	ABC transporter ATP-binding protein	SSU0264	ATP binding & transmembrane transport & integral component of membrane & ATPase-coupled transmembrane transporter activity	GO:0005524 & GO:0055085 & GO:0016021 & GO:0042626	NA
SSU_RS02115	40	8.29497	6.72793	0.302075	0.211723	0.792703	OG0000277	comFA		putative late competence protein	DEAD/DEAH box helicase	SSU0393	ATP binding & DNA binding & hydrolase activity	GO:0005524 & GO:0003677 & GO:0016787	SP_2208
SSU_RS02660	40	549.575	675.871	-0.298432	0.211723	0.792703	OG0000963			GntR family regulatory protein	GntR family transcriptional regulator	SSU0492	DNA-binding transcription factor activity & regulation of transcription, DNA-templated	GO:0003700 & GO:0006355	SP_1714
SSU_RS04690	40	468.646	430.805	0.121463	0.211723	0.792703	OG0001159			conserved hypothetical protein	DUF1831 domain-containing protein	SSU0920			SP_1093
SSU_RS04695	40	335.655	369.026	-0.13674	0.211723	0.792703	OG0001158			conserved hypothetical protein	DUF4649 family protein	SSU0921			NA
SSU_RS05950	36	67.7906	48.9906	0.468579	0.211522	0.792703	OG0001499			glyoxalase/bleomycin resistance protein/dioxygenase superfamily protein	glyoxalase/bleomycin resistance/extradiol dioxygenase family protein	SSU1175			NA
SSU_RS06105	40	252.553	284.108	-0.169856	0.211723	0.792703	OG0000183			putative CoA binding protein	CoA-binding protein	SSU1206			SP_0033
SSU_RS06240	40	153.106	122.501	0.321738	0.211723	0.792703	OG0000204			ABC transporter ATP-binding membrane protein	ABC transporter ATP-binding protein	SSU1233	ATPase-coupled transmembrane transporter activity & transmembrane transport & ATPase activity & ATP binding & integral component of membrane	GO:0042626 & GO:0055085 & GO:0016887 & GO:0005524 & GO:0016021	NA
SSU_RS06265	36	191.621	89.4218	1.09956	0.211522	0.792703	OG0001431		feoB	putative ferrous iron transport protein B	ferrous iron transport protein B	SSU1237	GTP binding & iron ion transport & integral component of membrane & ferrous iron transmembrane transporter activity	GO:0005525 & GO:0006826 & GO:0016021 & GO:0015093	NA
SSU_RS07110	40	100.664	137.217	-0.446916	0.211723	0.792703	OG0000141			ABC transporter, ATP-binding protein	ABC transporter ATP-binding protein	SSU1407	xenobiotic detoxification by transmembrane export across the plasma membrane & ATP binding & ATPase activity & efflux transmembrane transporter activity	GO:1990961 & GO:0005524 & GO:0016887 & GO:0015562	SP_0912
SSU_RS07765	40	390.099	323.268	0.271111	0.211723	0.792703	OG0000780			putative membrane protein	AI-2E family transporter	SSU1539			NA
SSU_RS08930	36	729.328	1621.68	-1.15285	0.211522	0.792703	OG0001449			putative surface-anchored serine protease	S8 family serine peptidase	SSU1773	membrane & serine-type endopeptidase activity & serine-type peptidase activity & proteolysis & cell wall	GO:0016020 & GO:0004252 & GO:0008236 & GO:0006508 & GO:0005618	NA
SSU_RS09700	20	6.98018	20.792	-1.57469	0.210526	0.792703	OG0001762			putative membrane protein	GtrA family protein	SSU1928	integral component of membrane & polysaccharide biosynthetic process	GO:0016021 & GO:0000271	NA
SSU_RS09995	36	345.185	724.857	-1.07033	0.211522	0.792703	OG0000009				IS982 family transposase				NA
SSUD12_RS01010	16	191.365	224.131	-0.228016	0.212088	0.793344	OG0001969						N-acetyltransferase activity	GO:0008080	NA
SSU_RS03445	30	9.59537	7.7545	0.307306	0.213911	0.799435	OG0001686	pflD		putative formate acetyltransferase	glycyl radical protein	SSU0667	catalytic activity	GO:0003824	SP_0251
SSUD12_RS10620	12	3.17598	12.4959	-1.97619	0.214141	0.799565	OG0002064								NA
SSU_RS08605	26	5.66862	7.91457	-0.481513	0.218529	0.815206	OG0001667			binding-protein-dependent transport system membrane protein	sugar ABC transporter permease	SSU1709	transmembrane transport & membrane	GO:0055085 & GO:0016020	SP_0090
OG0003332	4	0.439609	0	Inf	0.220671	0.817963	OG0003332								NA
SSU_RS00485	40	7049.15	7491.67	-0.0878373	0.222064	0.817963	OG0000631	rplX	rplX	50S ribosomal protein L24	50S ribosomal protein L24	SSU0081	structural constituent of ribosome & ribosome & RNA binding & translation	GO:0003735 & GO:0005840 & GO:0003723 & GO:0006412	SP_0220
SSU_RS01750	40	626.307	492.444	0.346912	0.222064	0.817963	OG0000762			putative universal stress protein	universal stress protein	SSU0318			SP_1996
SSU_RS01835	40	499.857	464.135	0.106971	0.222064	0.817963	OG0000101		yqeH	GTP-binding protein	ribosome biogenesis GTPase YqeH	SSU0335	GTP binding	GO:0005525	SP_1749
SSU_RS02605	40	16.5002	11.9577	0.46455	0.222064	0.817963	OG0000219			putative exported protein	anti sigma factor C-terminal domain-containing protein	SSU0481			NA
SSU_RS05730	40	886.626	996.972	-0.169227	0.222064	0.817963	OG0001035	rmlB	rfbB	putative dTDP-glucose-4,6-dehydratase	dTDP-glucose 4,6-dehydratase	SSU1130	nucleotide-sugar metabolic process & dTDP-glucose 4,6-dehydratase activity	GO:0009225 & GO:0008460	NA
SSU_RS05870	40	553.314	501.614	0.141522	0.222064	0.817963	OG0001012	rrf	frr	ribosome recycling factor	ribosome recycling factor	SSU1159	translation	GO:0006412	SP_0945
SSU_RS06060	40	209.527	277.732	-0.406562	0.222064	0.817963	OG0000981			conserved hypothetical protein	MazG-like protein	SSU1197			SP_1630
SSU_RS06535	40	327.276	369.718	-0.17592	0.222064	0.817963	OG0000935			Mur ligase family protein	Mur ligase family protein	SSU1293	ATP binding & biosynthetic process & peptidoglycan biosynthetic process & ligase activity	GO:0005524 & GO:0009058 & GO:0009252 & GO:0016874	SP_1589
SSU_RS06545	40	128.883	146.2	-0.181882	0.222064	0.817963	OG0000933			putative ribosomal RNA large subunit methyltransferase A	methyltransferase domain-containing protein	SSU1295	methyltransferase activity	GO:0008168	NA
SSU_RS08465	40	399.286	582.987	-0.546043	0.222064	0.817963	OG0000420	ilvC	ilvC	ketol-acid reductoisomerase	ketol-acid reductoisomerase	SSU1680	branched-chain amino acid biosynthetic process & oxidation-reduction process & NADP binding & ketol-acid reductoisomerase activity & oxidoreductase activity	GO:0009082 & GO:0055114 & GO:0050661 & GO:0004455 & GO:0016491	SP_0447
SSU_RS09615	40	20.6674	18.7122	0.143383	0.222064	0.817963	OG0000540			putative choline binding protein	SH3 domain-containing protein	SSU1911			NA
SSU_RS09660	40	220.277	213.495	0.0451174	0.222064	0.817963	OG0000546		pulA	putative alpha amylase	type I pullulanase	SSU1920	carbohydrate metabolic process & catalytic activity & hydrolase activity, hydrolyzing O-glycosyl compounds	GO:0005975 & GO:0003824 & GO:0004553	NA
SSUD12_RS06685	32	28.0498	12.9389	1.11628	0.220386	0.817963	OG0000030						methyltransferase activity	GO:0008168	SP_1336
SSU_RS09445	38	177.654	161.788	0.134964	0.222757	0.819779	OG0001357			putative membrane protein	hypothetical protein	SSU1876			NA
SSU_RS00700	26	39.8537	28.2321	0.497374	0.223278	0.820472	OG0001710			conserved hypothetical protein	DUF2971 domain-containing protein	SSU0110			NA
SSU_RS00860	38	91.7794	98.9309	-0.108252	0.223478	0.820472	OG0000672			conserved hypothetical protein	DUF2785 domain-containing protein	SSU0143			NA
SSU_RS04435	36	156.046	105.903	0.559227	0.224148	0.820472	OG0001516	pyrD		dihydroorotate dehydrogenase, catalytic subunit	dihydroorotate dehydrogenase	SSU0867	UMP biosynthetic process & dihydroorotate dehydrogenase activity & oxidation-reduction process & 'de novo' pyrimidine nucleobase biosynthetic process & cytoplasm & oxidoreductase activity, acting on the CH-CH group of donors & catalytic activity & pyrimidine nucleotide biosynthetic process	GO:0006222 & GO:0004152 & GO:0055114 & GO:0006207 & GO:0005737 & GO:0016627 & GO:0003824 & GO:0006221	SP_0964
SSU_RS06925	36	22.2631	27.907	-0.325976	0.224148	0.820472	OG0001489	msmG		multiple sugar-binding transport system permease protein	carbohydrate ABC transporter permease	SSU1370	transmembrane transport & membrane	GO:0055085 & GO:0016020	SP_1895
SSU_RS07040	36	269.99	402.455	-0.575921	0.224148	0.820472	OG0001483			phosphomethylpyrimidine kinase	pyridoxamine kinase	SSU1393	pyridoxal kinase activity & pyridoxal 5'-phosphate salvage	GO:0008478 & GO:0009443	NA
SSU_RS07935	36	310.652	351.711	-0.17909	0.224148	0.820472	OG0001441			conserved hypothetical protein	B3/4 domain-containing protein	SSU1573	phenylalanine-tRNA ligase activity & RNA binding	GO:0004826 & GO:0003723	NA
OG0002077	14	21.5542	26.3964	-0.292369	0.228438	0.833942	OG0002077								NA
SSUD12_RS08940	14	44.3888	24.175	0.876678	0.228438	0.833942	OG0002021						catalytic activity	GO:0003824	NA
SSUD12_RS10320	14	295.072	731.716	-1.31022	0.228438	0.833942	OG0001987						ATP binding & amino acid transmembrane transport & ATPase activity & ATPase-coupled amino acid transmembrane transporter activity	GO:0005524 & GO:0003333 & GO:0016887 & GO:0015424	SP_1460
SSU_RS00520	40	7121.88	7469.91	-0.0688316	0.232754	0.839224	OG0000635	rplR	rplR	50S ribosomal protein L18	50S ribosomal protein L18	SSU0089	translation & ribosome & structural constituent of ribosome	GO:0006412 & GO:0005840 & GO:0003735	SP_0226
SSU_RS00915	40	284.831	203.211	0.487127	0.232754	0.839224	OG0000681			putative membrane protein	aromatic acid exporter family protein	SSU0155			SP_0500
SSU_RS01205	40	224.88	303.481	-0.432453	0.232754	0.839224	OG0000702			putative oxidoreductase	Gfo/Idh/MocA family oxidoreductase	SSU0214	oxidoreductase activity	GO:0016491	NA
SSU_RS02945	40	390.609	442.472	-0.179862	0.232754	0.839224	OG0000176	aroK		putative shikimate kinase	shikimate kinase	SSU0558			NA
SSU_RS03345	40	259.641	459.623	-0.823933	0.232754	0.839224	OG0001416	dpfB		putative pantothenate metabolism flavoprotein	phosphopantothenate--cysteine ligase	SSU0647			NA
SSU_RS03420	30	85.1961	106.019	-0.31546	0.230725	0.839224	OG0001682			DeoR family regulatory protein	DeoR/GlpR transcriptional regulator	SSU0662	DNA-binding transcription factor activity & regulation of transcription, DNA-templated	GO:0003700 & GO:0006355	SP_0246
SSU_RS06045	40	509.228	403.891	0.334345	0.232754	0.839224	OG0000984			putative amino acid ABC transporter, permease protein	amino acid ABC transporter permease	SSU1194	membrane & transmembrane transport & nitrogen compound transport & integral component of membrane & ATP-binding cassette (ABC) transporter complex & transmembrane transporter activity	GO:0016020 & GO:0055085 & GO:0071705 & GO:0016021 & GO:0043190 & GO:0022857	SP_0608
SSU_RS06065	40	390.323	454.665	-0.220133	0.232754	0.839224	OG0000980			putative membrane protein	hypothetical protein	SSU1198			NA
SSU_RS07200	40	162.039	125.003	0.374386	0.232754	0.839224	OG0000869			SprT-like protein	SprT family protein	SSU1425			SP_0909
SSU_RS07470	40	220.149	276.534	-0.328977	0.232754	0.839224	OG0000831	pflC	pflA	pyruvate formate-lyase activating enzyme	pyruvate formate lyase-activating protein	SSU1480	oxidoreductase activity & oxidation-reduction process & 4 iron, 4 sulfur cluster binding & [formate-C-acetyltransferase]-activating enzyme activity & catalytic activity & iron-sulfur cluster binding	GO:0016491 & GO:0055114 & GO:0051539 & GO:0043365 & GO:0003824 & GO:0051536	SP_1976
SSU_RS08120	40	116.577	100.925	0.207993	0.232754	0.839224	OG0000077			haloacid dehalogenase-like hydrolase	HAD family phosphatase	SSU1610	hydrolase activity	GO:0016787	NA
SSU_RS08225	40	3324.18	2888.33	0.202763	0.232754	0.839224	OG0000375	rpsF		30S ribosomal protein S6	30S ribosomal protein S6	SSU1630	ribosome & rRNA binding & translation & structural constituent of ribosome	GO:0005840 & GO:0019843 & GO:0006412 & GO:0003735	SP_1541
SSU_RS09870	40	107.04	92.245	0.214604	0.232754	0.839224	OG0000574			putative membrane protein	YitT family protein	SSU1962			NA
SSUD12_RS06650	30	19.4041	43.2359	-1.15586	0.231598	0.839224	OG0001425								NA
SSU_RS07120	38	64.9419	81.3605	-0.32518	0.234245	0.843858	OG0001385			response regulator protein	response regulator transcription factor	SSU1409	phosphorelay signal transduction system & DNA binding & regulation of transcription, DNA-templated	GO:0000160 & GO:0003677 & GO:0006355	SP_1633
SSU_RS02890	28	256.89	168.801	0.60583	0.235547	0.847804	OG0000027		tnpB	putative transposase	IS66 family insertion sequence element accessory protein TnpB	SSU0544			SP_1442
SSU_RS01625	36	39.4793	36.1636	0.126559	0.237287	0.853316	OG0001476			short chain dehydrogenase	SDR family NAD(P)-dependent oxidoreductase	SSU0300	oxidoreductase activity & oxidation-reduction process	GO:0016491 & GO:0055114	NA
SSU_RS04245	34	232.918	164.925	0.498011	0.238179	0.855022	OG0001571			putative plasmid addiction system, toxin protein	type II toxin-antitoxin system RelE/ParE family toxin	SSU0829			SP_1223
SSUD12_RS10585	20	80.748	15.9614	2.33884	0.237977	0.855022	OG0001741								NA
OG0002007	12	11.1375	159.136	-3.83676	0.24026	0.859719	OG0002007								NA
OG0002046	14	14.4758	15.8487	-0.130726	0.23976	0.859719	OG0002046						carbohydrate metabolic process	GO:0005975	NA
OG0002101	12	110.547	183.645	-0.732263	0.24026	0.859719	OG0002101						membrane & transmembrane transport	GO:0016020 & GO:0055085	NA
OG0002624	6	1.38728	0.495762	1.48454	0.240327	0.859719	OG0002624								NA
SSU_RS02040	40	1026.59	875.259	0.23008	0.243794	0.866822	OG0000291			putative phosphohydrolase	ribonuclease Y	SSU0377	nucleic acid binding & membrane & mRNA catabolic process & RNA binding	GO:0003676 & GO:0016020 & GO:0006402 & GO:0003723	SP_1739
SSU_RS04095	40	295.9	255.716	0.210572	0.243794	0.866822	OG0001320			putative lipoprotein	translation initiation factor 1	SSU0798			NA
SSU_RS04445	40	260.079	229.586	0.179919	0.243794	0.866822	OG0001183			LysR family regulatory protein	LysR family transcriptional regulator	SSU0869	regulation of transcription, DNA-templated & DNA-binding transcription factor activity	GO:0006355 & GO:0003700	SP_0676
SSU_RS07205	40	207.931	159.586	0.381772	0.243794	0.866822	OG0001384				helix-hairpin-helix domain-containing protein		nucleobase-containing compound metabolic process & nucleic acid binding	GO:0006139 & GO:0003676	SP_0908
SSU_RS08470	40	300.017	454.375	-0.598837	0.243794	0.866822	OG0000421	ilvH	ilvN	acetolactate synthase small subunit	acetolactate synthase small subunit	SSU1681	acetolactate synthase regulator activity & branched-chain amino acid biosynthetic process	GO:1990610 & GO:0009082	SP_0446
SSU_RS08850	40	603.309	518.4	0.218832	0.243794	0.866822	OG0000460	purA		adenylosuccinate synthetase	adenylosuccinate synthase	SSU1758	GTP binding & adenylosuccinate synthase activity & purine nucleotide biosynthetic process	GO:0005525 & GO:0004019 & GO:0006164	SP_0019
SSU_RS09655	40	185.167	180.678	0.0354052	0.243794	0.866822	OG0000545	malR		maltose operon transcriptional repressor	LacI family DNA-binding transcriptional regulator	SSU1919	DNA binding & regulation of transcription, DNA-templated	GO:0003677 & GO:0006355	SP_2112
SSU_RS09435	28	251.11	185.676	0.435533	0.244924	0.870085	OG0001583				response regulator transcription factor		phosphorelay signal transduction system & DNA binding & membrane & metalloendopeptidase activity & CAAX-box protein processing	GO:0000160 & GO:0003677 & GO:0016020 & GO:0004222 & GO:0071586	NA
SSU_RS05855	34	326.225	288.766	0.175965	0.245487	0.871083	OG0001547			conserved hypothetical protein	DUF1801 domain-containing protein	SSU1156			NA
SSUD12_RS06470	28	103.966	108.837	-0.0660562	0.24563	0.871083	OG0001658						ATP binding & kinase activity	GO:0005524 & GO:0016301	NA
SSU_RS03425	30	62.9625	78.4081	-0.316509	0.248419	0.88021	OG0001683			putative sugar-binding regulatory protein	sugar-binding transcriptional regulator	SSU0663	carbohydrate binding	GO:0030246	NA
OG0001871	18	14.2219	55.6104	-1.96724	0.249623	0.883713	OG0001871						fucose metabolic process & monosaccharide metabolic process & L-fucose isomerase activity & cytoplasm & intramolecular oxidoreductase activity, interconverting aldoses and ketoses & fucose catabolic process & manganese ion binding	GO:0006004 & GO:0005996 & GO:0008736 & GO:0005737 & GO:0016861 & GO:0019317 & GO:0030145	NA
SSU_RS05655	30	563.192	515.396	0.127946	0.250634	0.886525	OG0001631			putative glycosyl transferase	glycosyltransferase	SSU1115	transferase activity, transferring glycosyl groups	GO:0016757	NA
SSU_RS06790	24	7.09078	3.9427	0.846761	0.250869	0.886592	OG0001740			putative DNA-binding phage protein	helix-turn-helix transcriptional regulator	SSU1344	DNA binding	GO:0003677	NA
SSU_RS04360	26	35.3379	53.9344	-0.60999	0.251906	0.88949	OG0001734			putative pyridine nucleotide-disulphide oxidoreductase	FAD-dependent oxidoreductase	SSU0852	oxidation-reduction process & oxidoreductase activity & flavin adenine dinucleotide binding & cell redox homeostasis	GO:0055114 & GO:0016491 & GO:0050660 & GO:0045454	NA
SSU_RS00710	40	65.7772	46.2077	0.509456	0.255187	0.889572	OG0000646			MarR-family regulatory protein	winged helix DNA-binding protein	SSU0112	DNA-binding transcription factor activity & regulation of transcription, DNA-templated	GO:0003700 & GO:0006355	NA
SSU_RS00730	40	93.4717	57.3347	0.705121	0.255187	0.889572	OG0000650	copY		putative negative regulator of copper transport operon	CopY/TcrY family copper transport repressor	SSU0116	negative regulation of transcription, DNA-templated & DNA binding	GO:0045892 & GO:0003677	NA
SSU_RS00800	40	6.59191	1.92044	1.77926	0.255187	0.889572	OG0000661			putative membrane protein	type II secretion pathway, pseudopilin PulG	SSU0130			NA
SSU_RS01255	34	812.865	571.047	0.509407	0.253649	0.889572	OG0001540			AMP-binding enzyme	acyl-CoA synthetase	SSU0224			NA
SSU_RS01780	40	261.888	289.595	-0.145086	0.255187	0.889572	OG0000767	gatC	gatC	glutamyl-tRNA amidotransferase subunit C	Asp-tRNA(Asn)/Glu-tRNA(Gln) amidotransferase subunit GatC	SSU0324	regulation of translational fidelity	GO:0006450	SP_0438
SSU_RS03405	40	220.448	192.234	0.197575	0.255187	0.889572	OG0000163				DNA alkylation repair protein				NA
SSU_RS04185	40	433.021	556.759	-0.362617	0.255187	0.889572	OG0001323	guaA	guaA	GMP synthase [glutamine-hydrolyzing]	glutamine-hydrolyzing GMP synthase	SSU0816	ATP binding & GMP synthase (glutamine-hydrolyzing) activity & pyrophosphatase activity & GMP biosynthetic process & purine nucleotide biosynthetic process	GO:0005524 & GO:0003922 & GO:0016462 & GO:0006177 & GO:0006164	SP_1445
SSU_RS04660	40	365.674	426.433	-0.221763	0.255187	0.889572	OG0001165			putative RNA pseudouridylate synthase	RluA family pseudouridine synthase	SSU0914	pseudouridine synthase activity & pseudouridine synthesis & RNA binding & RNA modification	GO:0009982 & GO:0001522 & GO:0003723 & GO:0009451	SP_1099
SSU_RS04830	40	643.048	549.241	0.227487	0.255187	0.889572	OG0001141	phoU	phoU	putative phosphate transport system protein	phosphate signaling complex protein PhoU	SSU0948	negative regulation of phosphate metabolic process & cellular phosphate ion homeostasis	GO:0045936 & GO:0030643	SP_1395
SSU_RS04915	34	129.522	228.887	-0.821441	0.253649	0.889572	OG0001128				histone acetyltransferase & GNAT family N-acetyltransferase		N-acetyltransferase activity	GO:0008080	NA
SSU_RS06470	40	162.601	114.949	0.500341	0.255187	0.889572	OG0000942			putative membrane protein	TPM domain-containing protein	SSU1280			NA
SSU_RS06475	40	90.6946	67.6047	0.423893	0.255187	0.889572	OG0000941			uracil DNA glycosylase superfamily protein	uracil-DNA glycosylase family protein	SSU1281			SP_0624
SSU_RS07230	40	389.391	362.465	0.103376	0.255187	0.889572	OG0000865			putative metallopeptidase	methionyl aminopeptidase	SSU1431	metalloaminopeptidase activity & proteolysis	GO:0070006 & GO:0006508	SP_1084
SSU_RS07650	40	269.856	297.732	-0.141827	0.255187	0.889572	OG0000798			HAM1 protein homolog	nucleoside-triphosphate diphosphatase	SSU1516	nucleoside triphosphate catabolic process & nucleoside-triphosphatase activity & nucleoside-triphosphate diphosphatase activity	GO:0009143 & GO:0017111 & GO:0047429	SP_1880
SSU_RS08700	40	4546.23	3932.61	0.209184	0.255187	0.889572	OG0000437	rpsO	rpsO	30S ribosomal protein S15	30S ribosomal protein S15	SSU1728	translation & ribosome & structural constituent of ribosome	GO:0006412 & GO:0005840 & GO:0003735	SP_1626
OG0001859	10	73.8046	89.1282	-0.272172	0.257143	0.891835	OG0001859						lipid metabolic process	GO:0006629	NA
OG0002197	10	20.8418	6.51003	1.67875	0.257143	0.891835	OG0002197								NA
OG0002308	10	49.949	15.4599	1.69193	0.257143	0.891835	OG0002308						DNA binding & regulation of transcription, DNA-templated	GO:0003677 & GO:0006355	NA
OG0002312	10	68.9947	9.09912	2.92269	0.257143	0.891835	OG0002312								NA
OG0002325	10	24.03	7.34976	1.70907	0.257143	0.891835	OG0002325								NA
OG0002326	10	103.54	206.359	-0.994969	0.257143	0.891835	OG0002326								NA
OG0001997	16	9.19952	199.86	-4.44129	0.263487	0.895474	OG0001997								SP_2168
OG0002226	10	5.19183	3.63855	0.512878	0.266667	0.895474	OG0002226								NA
OG0002319	6	12.5091	3.58487	1.80299	0.266667	0.895474	OG0002319								NA
OG0002337	6	69.4579	111.157	-0.678381	0.266667	0.895474	OG0002337						methyltransferase activity	GO:0008168	NA
OG0002484	6	9.39829	4.93653	0.928901	0.266667	0.895474	OG0002484								NA
OG0002525	6	26.5064	20.7189	0.355394	0.266667	0.895474	OG0002525								NA
OG0002532	6	450.321	858.021	-0.930061	0.266667	0.895474	OG0002532								NA
OG0002533	6	327.076	583.147	-0.834234	0.266667	0.895474	OG0002533						ATP binding & ATPase activity	GO:0005524 & GO:0016887	NA
OG0002591	6	50.3861	5.11785	3.29942	0.266667	0.895474	OG0002591								NA
OG0002611	6	47.6548	18.8443	1.3385	0.266667	0.895474	OG0002611								NA
OG0002613	6	64.9194	28.1894	1.2035	0.266667	0.895474	OG0002613								NA
OG0002687	6	360.753	241.714	0.577712	0.266667	0.895474	OG0002687								NA
OG0002744	6	110.892	80.3294	0.465153	0.266667	0.895474	OG0002744						ATP binding & DNA helicase activity & hydrolase activity & DNA binding	GO:0005524 & GO:0003678 & GO:0016787 & GO:0003677	NA
OG0002749	6	71.8953	42.0311	0.774441	0.266667	0.895474	OG0002749								NA
SSU_RS00045	40	208.836	184.536	0.178471	0.266937	0.895474	OG0000585			S4 domain containing protein	RNA-binding S4 domain-containing protein	SSU0009	RNA binding	GO:0003723	SP_0007
SSU_RS00685	20	1.01611	3.8188	-1.91006	0.263158	0.895474	OG0001846			putative membrane protein	hypothetical protein	SSU0107			NA
SSU_RS00895	40	4357.25	3962.58	0.136977	0.266937	0.895474	OG0000678	fus	fusA	elongation factor G (EF-G)	elongation factor G	SSU0151	translational elongation & translation elongation factor activity & GTP binding & GTPase activity	GO:0006414 & GO:0003746 & GO:0005525 & GO:0003924	SP_0273
SSU_RS01045	24	10.3799	8.97032	0.210557	0.26087	0.895474	OG0001722			putative sugar-specific permease, SgaT/UlaA family	PTS ascorbate transporter subunit IIC	SSU0180	integral component of membrane & phosphoenolpyruvate-dependent sugar phosphotransferase system	GO:0016021 & GO:0009401	SP_2129
SSU_RS01445	36	173.313	129.077	0.425154	0.265124	0.895474	OG0001470			ABC transporter ATP-binding membrane protein	ABC transporter ATP-binding protein/permease	SSU0263	integral component of membrane & transmembrane transport & ATPase-coupled transmembrane transporter activity & ATP binding	GO:0016021 & GO:0055085 & GO:0042626 & GO:0005524	NA
SSU_RS03500	34	25.343	5.20674	2.28314	0.25931	0.895474	OG0001565			putative dioxygenase	2,6-dichloro-p-hydroquinone 1,2-dioxygenase	SSU0678			NA
SSU_RS04505	40	124.4	130.493	-0.0689869	0.266937	0.895474	OG0001177	uvrB	uvrB	UvrABC system protein B (UvrB protein)	excinuclease ABC subunit B	SSU0882	nucleotide-excision repair & ATP binding & DNA binding & ATPase activity & protein binding & hydrolase activity & excinuclease repair complex	GO:0006289 & GO:0005524 & GO:0003677 & GO:0016887 & GO:0005515 & GO:0016787 & GO:0009380	SP_1238
SSU_RS04645	40	123.305	90.3033	0.449384	0.266937	0.895474	OG0001168			ABC transporter ATP-binding membrane protein	ABC transporter ATP-binding protein	SSU0911	integral component of membrane & ATP binding & transmembrane transport & ATPase activity & ATPase-coupled transmembrane transporter activity	GO:0016021 & GO:0005524 & GO:0055085 & GO:0016887 & GO:0042626	SP_1357
SSU_RS05630	40	589.746	696.175	-0.239355	0.266937	0.895474	OG0001041			putative membrane protein	EbsA family protein	SSU1110			NA
SSU_RS06040	40	511.173	400.337	0.352597	0.266937	0.895474	OG0000985			putative glutamine-binding protein precursor	transporter substrate-binding domain-containing protein	SSU1193			SP_0609
SSU_RS06640	40	219.654	165.685	0.406792	0.266937	0.895474	OG0000923			putative membrane protein	AI-2E family transporter	SSU1314			SP_1505
SSU_RS06675	40	107.604	104.04	0.0485875	0.266937	0.895474	OG0000918			conserved hypothetical protein	DUF1694 domain-containing protein	SSU1321			NA
SSU_RS06735	16	109.455	4.30856	4.66698	0.261538	0.895474	OG0001880			hypothetical protein	hypothetical protein	SSU1333			NA
SSU_RS06810	40	4084.82	4924.76	-0.269782	0.266937	0.895474	OG0000911	rpmE		50S ribosomal protein L31	type B 50S ribosomal protein L31	SSU1348	structural constituent of ribosome & translation & ribosome	GO:0003735 & GO:0006412 & GO:0005840	SP_1299
SSU_RS07045	40	347.597	327.028	0.0880028	0.266937	0.895474	OG0000888	mtnN		5'-methylthioadenosine/S-adenosylhomocysteine nucleosidase	5'-methylthioadenosine/adenosylhomocysteine nucleosidase	SSU1394	nucleoside metabolic process & nucleoside catabolic process & adenosylhomocysteine nucleosidase activity & catalytic activity & L-methionine salvage from methylthioadenosine & methylthioadenosine nucleosidase activity	GO:0009116 & GO:0009164 & GO:0008782 & GO:0003824 & GO:0019509 & GO:0008930	SP_0991
SSU_RS07710	40	139.032	118.394	0.231812	0.266937	0.895474	OG0000788			acetyltransferase (GNAT) family protein	GNAT family N-acetyltransferase	SSU1528	N-acetyltransferase activity	GO:0008080	NA
SSU_RS07960	40	310.3	228.17	0.443557	0.266937	0.895474	OG0000337			gamma-glutamyl hydrolase	gamma-glutamyl-gamma-aminobutyrate hydrolase family protein	SSU1578	hydrolase activity	GO:0016787	NA
SSU_RS08010	36	153.663	172.601	-0.16767	0.266773	0.895474	OG0000076			type I restriction-modification system M protein	type I restriction-modification system subunit M	SSU1588	DNA methylation & nucleic acid binding & DNA binding & site-specific DNA-methyltransferase (adenine-specific) activity & DNA restriction-modification system & methyltransferase activity & N-methyltransferase activity & methylation	GO:0006306 & GO:0003676 & GO:0003677 & GO:0009007 & GO:0009307 & GO:0008168 & GO:0008170 & GO:0032259	NA
SSU_RS09055	40	174.242	149.681	0.219198	0.266937	0.895474	OG0001451	mutX		putative mutator protein	8-oxo-dGTP diphosphatase	SSU1797	hydrolase activity	GO:0016787	NA
SSU_RS09560	40	321.836	266.624	0.271519	0.266937	0.895474	OG0000535			acetyltransferase (GNAT) family protein	GNAT family N-acetyltransferase	SSU1900	N-acetyltransferase activity	GO:0008080	NA
SSUD12_RS04625	32	41.3417	75.3218	-0.865469	0.266601	0.895474	OG0000032						cell wall	GO:0005618	NA
SSUD12_RS06085	16	87.4122	202.939	-1.21514	0.263487	0.895474	OG0001830								NA
SSUD12_RS06460	28	9.67888	13.711	-0.502424	0.260053	0.895474	OG0001572								NA
SSUD12_RS08105	16	98.0885	78.2342	0.326285	0.266667	0.895474	OG0001945								NA
SSUD12_RS11055	14	126.704	19.2598	2.7178	0.263736	0.895474	OG0001886								SP_0733
SSUD12_RS11525	10	2.75312	1.05931	1.37794	0.266667	0.895474	OG0002114						DNA-templated transcription, initiation & regulation of transcription, DNA-templated & sigma factor activity & DNA binding & DNA-binding transcription factor activity	GO:0006352 & GO:0006355 & GO:0016987 & GO:0003677 & GO:0003700	NA
SSU_RS01605	26	118.255	181.948	-0.621621	0.26808	0.898572	OG0001678			hypothetical protein	hypothetical protein	SSU0296			NA
SSU_RS09595	32	16.8137	18.466	-0.135234	0.270326	0.905359	OG0001675			putative DNA-binding protein	LytTR family transcriptional regulator	SSU1907	DNA binding	GO:0003677	NA
OG0002246	12	13.5087	34.7159	-1.36171	0.272727	0.91077	OG0002246						DNA recombination & DNA binding & recombinase activity	GO:0006310 & GO:0003677 & GO:0000150	NA
SSU_RS01900	12	41.3321	80.7106	-0.965494	0.272727	0.91077	OG0001923			conserved hypothetical protein	hypothetical protein	SSU0349			NA
SSU_RS05720	30	517.999	481.91	0.104187	0.272831	0.91077	OG0001629			putative surface-anchored protein	LPXTG cell wall anchor domain-containing protein	SSU1128			NA
SSUD12_RS05995	12	19.1949	60.1704	-1.64833	0.272727	0.91077	OG0002032						nucleosome-dependent ATPase activity & ATP binding	GO:0070615 & GO:0005524	NA
SSU_RS08560	20	32.2717	11.7424	1.45854	0.274045	0.91408	OG0001795			putative membrane protein	hypothetical protein	SSU1700			NA
SSU_RS00360	40	341.893	410.749	-0.264711	0.279044	0.919521	OG0000609			putative membrane protein	Heme/copper-type cytochrome/quinol oxidase subunit 1	SSU0056			NA
SSU_RS00505	40	7428.04	6574.89	0.176014	0.279044	0.919521	OG0000633	rpsH	rpsH	30S ribosomal protein S8	30S ribosomal protein S8	SSU0085	ribosome & translation & structural constituent of ribosome	GO:0005840 & GO:0006412 & GO:0003735	SP_0224
SSU_RS00865	40	82.4215	90.0127	-0.127108	0.279044	0.919521	OG0000673			putative single stranded DNA-binding protein	single-stranded DNA-binding protein	SSU0144	DNA replication & single-stranded DNA binding	GO:0006260 & GO:0003697	SP_1908
SSU_RS01290	40	244.013	234.334	0.0583933	0.279044	0.919521	OG0000709			mechanosensitive ion channel protein	mechanosensitive ion channel family protein	SSU0231	membrane & transmembrane transport	GO:0016020 & GO:0055085	SP_1752
SSU_RS01550	40	408.918	481.338	-0.235238	0.279044	0.919521	OG0000741			extracellular solute-binding protein	transporter substrate-binding domain-containing protein	SSU0284			NA
SSU_RS01915	40	385.451	156.108	1.304	0.279044	0.919521	OG0000311	clpL		putative ATP-dependent protease ATP-binding subunit ClpL	ATP-dependent Clp protease ATP-binding subunit	SSU0352	ATP binding & ATPase activity	GO:0005524 & GO:0016887	SP_0338
SSU_RS02275	40	280.002	299.008	-0.094745	0.279044	0.919521	OG0000260	valS		valyl-tRNA synthetase	valine--tRNA ligase	SSU0412	ATP binding & nucleotide binding & tRNA aminoacylation for protein translation & aminoacyl-tRNA ligase activity & valyl-tRNA aminoacylation & aminoacyl-tRNA editing activity & cytoplasm & valine-tRNA ligase activity	GO:0005524 & GO:0000166 & GO:0006418 & GO:0004812 & GO:0006438 & GO:0002161 & GO:0005737 & GO:0004832	SP_0568
SSU_RS04640	40	98.2359	108.509	-0.143488	0.279044	0.919521	OG0001169			thioesterase superfamily protein	PaaI family thioesterase	SSU0910	acyl-CoA hydrolase activity	GO:0047617	NA
SSU_RS05220	40	153.889	142.542	0.1105	0.279044	0.919521	OG0001092			conserved hypothetical protein	DNA alkylation repair protein	SSU1026			NA
SSU_RS05575	40	374.528	407.909	-0.123175	0.279044	0.919521	OG0001050	aroF	aroC	chorismate synthase	chorismate synthase	SSU1099	chorismate synthase activity & aromatic amino acid family biosynthetic process	GO:0004107 & GO:0009073	SP_1374
SSU_RS06415	40	486.816	556.298	-0.19248	0.279044	0.919521	OG0000946	deoB		phosphopentomutase	phosphopentomutase	SSU1269	metal ion binding & cytoplasm & catalytic activity & magnesium ion binding & phosphopentomutase activity & nucleotide metabolic process & cellular metabolic compound salvage	GO:0046872 & GO:0005737 & GO:0003824 & GO:0000287 & GO:0008973 & GO:0009117 & GO:0043094	SP_0829
SSU_RS08180	40	1050.51	1005.83	0.0627042	0.279044	0.919521	OG0000368			conserved hypothetical protein	Asp23/Gls24 family envelope stress response protein	SSU1622			SP_0434
SSU_RS08775	40	1084.58	949.984	0.191167	0.279044	0.919521	OG0000449	pepS		aminopeptidase PepS	aminopeptidase	SSU1743	proteolysis & aminopeptidase activity	GO:0006508 & GO:0004177	SP_0278
SSU_RS08975	40	269.379	287.794	-0.0954014	0.279044	0.919521	OG0000475			putative 3'-5' exoribonuclease	3'-5' exoribonuclease YhaM family protein	SSU1782			SP_1980
SSU_RS08990	40	175.324	194.069	-0.146543	0.279044	0.919521	OG0000478	rpe		putative ribulose-phosphate 3-epimerase	ribulose-phosphate 3-epimerase	SSU1785	carbohydrate metabolic process & catalytic activity & ribulose-phosphate 3-epimerase activity & racemase and epimerase activity, acting on carbohydrates and derivatives & pentose-phosphate shunt	GO:0005975 & GO:0003824 & GO:0004750 & GO:0016857 & GO:0006098	SP_1983
OG0001909	20	238.849	206.28	0.211496	0.279861	0.919993	OG0001909								NA
SSU_RS04400	36	471.439	413.144	0.190427	0.279829	0.919993	OG0001518	sntC		putative 5'-nucleotidase	5'-nucleotidase C-terminal domain-containing protein	SSU0860	nucleotide catabolic process & hydrolase activity, acting on ester bonds & metal ion binding & hydrolase activity & nucleotide binding	GO:0009166 & GO:0016788 & GO:0046872 & GO:0016787 & GO:0000166	NA
SSU_RS06750	36	32.8323	10.0169	1.71267	0.279829	0.919993	OG0000047			putative DNA-binding phage protein	hypothetical protein	SSU1336			NA
OG0001863	22	0.470792	0.155215	1.60083	0.281711	0.925291	OG0001863								NA
OG0002132	12	191.795	155.952	0.298466	0.282828	0.925291	OG0002132						metalloendopeptidase activity & CAAX-box protein processing & membrane	GO:0004222 & GO:0071586 & GO:0016020	NA
OG0002135	12	141.28	70.6806	0.999174	0.282828	0.925291	OG0002135								NA
OG0002151	12	18.2252	28.0363	-0.621361	0.282828	0.925291	OG0002151								NA
OG0002180	12	9.35848	27.2906	-1.54406	0.282828	0.925291	OG0002180								NA
SSUD12_RS11760	14	143.984	3.36205	5.42042	0.282384	0.925291	OG0001970								NA
OG0002081	8	105.147	2.09597	5.64865	0.285714	0.928798	OG0002081								NA
OG0002274	8	57.2237	63.9385	-0.160072	0.285714	0.928798	OG0002274								NA
OG0002329	8	9.42846	16.1494	-0.776389	0.285714	0.928798	OG0002329						carbohydrate metabolic process & carbohydrate binding & catalytic activity	GO:0005975 & GO:0030246 & GO:0003824	NA
OG0002330	8	17.0767	10.9924	0.635526	0.285714	0.928798	OG0002330								NA
OG0002342	8	70.5931	35.1945	1.00418	0.285714	0.928798	OG0002342								NA
OG0002513	8	100.331	205.244	-1.03258	0.285714	0.928798	OG0002513								NA
SSUD12_RS06025	8	40.9603	77.7655	-0.924904	0.285714	0.928798	OG0002184						DNA-dependent DNA replication & DNA replication & DNA-directed DNA polymerase activity & DNA binding	GO:0006261 & GO:0006260 & GO:0003887 & GO:0003677	NA
SSUD12_RS06700	8	337.632	941.455	-1.47944	0.285714	0.928798	OG0002293						adenylyltransferase activity & response to antibiotic	GO:0070566 & GO:0046677	NA
SSU_RS00530	40	5775.14	6146.83	-0.0899875	0.29151	0.940177	OG0000637	rpmD	rpmD	50S ribosomal protein L30	50S ribosomal protein L30	SSU0091	translation & large ribosomal subunit & structural constituent of ribosome	GO:0006412 & GO:0015934 & GO:0003735	SP_0228
SSU_RS02020	40	778.925	662.702	0.233124	0.29151	0.940177	OG0000295		gpsB	DivIVA protein	cell division regulator GpsB	SSU0373			NA
SSU_RS02970	40	623.66	717.143	-0.201501	0.29151	0.940177	OG0000028			putative NADPH-dependent FMN reductase	NAD(P)H-dependent oxidoreductase	SSU0564	oxidoreductase activity	GO:0016491	SP_1546
SSU_RS03470	40	269.45	236.29	0.189457	0.29151	0.940177	OG0001244	dapA	dapA	dihydrodipicolinate synthase	4-hydroxy-tetrahydrodipicolinate synthase	SSU0672	lyase activity & 4-hydroxy-tetrahydrodipicolinate synthase activity & lysine biosynthetic process via diaminopimelate & catalytic activity	GO:0016829 & GO:0008840 & GO:0009089 & GO:0003824	SP_1014
SSU_RS03955	40	420.867	444.505	-0.0788346	0.29151	0.940177	OG0001302			DegV family protein	DegV family protein	SSU0770			SP_1557
SSU_RS05695	40	441.915	394.495	0.163763	0.29151	0.940177	OG0001038			putative glycosyltransferase	glycosyltransferase family 2 protein	SSU1123			NA
SSU_RS06600	40	143.585	140.293	0.0334603	0.29151	0.940177	OG0000928			ABC transporter permease protein	ABC transporter permease	SSU1306	integral component of membrane & transmembrane transport & transmembrane transporter activity	GO:0016021 & GO:0055085 & GO:0022857	SP_1070
SSU_RS08310	40	755.996	702.671	0.10553	0.29151	0.940177	OG0000390		trmB	tRNA (guanine-N(7)-)-methyltransferase	tRNA (guanosine(46)-N7)-methyltransferase TrmB	SSU1647	tRNA modification & tRNA (guanine-N7-)-methyltransferase activity	GO:0006400 & GO:0008176	SP_0550
SSU_RS08950	40	661.134	461.499	0.518615	0.29151	0.940177	OG0000470	pbp2A		penicillin-binding protein 2a	penicillin-binding protein	SSU1777	penicillin binding	GO:0008658	NA
SSU_RS10405	40	430.006	481.373	-0.162799	0.29151	0.940177	OG0001257			conserved hypothetical protein	hypothetical protein	SSU0705			SP_1080
SSU_RS01430	36	316.21	373.783	-0.241316	0.295062	0.950885	OG0001469	adhP	adhP	alcohol dehydrogenase	alcohol dehydrogenase AdhP	SSU0260	oxidation-reduction process & oxidoreductase activity & zinc ion binding	GO:0055114 & GO:0016491 & GO:0008270	SP_0285
SSU_RS05850	38	158.819	128.474	0.3059	0.297776	0.958875	OG0001391			conserved hypothetical protein	YozE family protein	SSU1155			SP_0947
SSU_RS00555	40	1872.99	2135.36	-0.189143	0.304336	0.967074	OG0001466	rpmJ	rpmJ	50S ribosomal protein L36	50S ribosomal protein L36	SSU0096	ribosome & structural constituent of ribosome & translation	GO:0005840 & GO:0003735 & GO:0006412	SP_0233
SSU_RS01865	40	284.635	334.269	-0.231898	0.304336	0.967074	OG0000097		rsfS	conserved hypothetical protein	ribosome silencing factor	SSU0342			SP_1744
SSU_RS02045	40	354.065	271.175	0.384789	0.304336	0.967074	OG0000290	gmk	gmk	guanylate kinase	guanylate kinase	SSU0378	guanylate kinase activity & purine nucleotide metabolic process	GO:0004385 & GO:0006163	SP_1738
SSU_RS02200	40	46.4784	45.2943	0.0372313	0.304336	0.967074	OG0000273		recX	RecX family protein	recombination regulator RecX	SSU0397	regulation of DNA repair	GO:0006282	SP_1902
SSU_RS02415	40	376.541	493.28	-0.389599	0.304336	0.967074	OG0001349			conserved hypothetical protein	DUF1827 family protein	SSU0442			SP_0816
SSU_RS02515	40	101.797	139.121	-0.450642	0.304336	0.967074	OG0000234			putative cyclase	cyclase family protein	SSU0463	arylformamidase activity & tryptophan catabolic process to kynurenine	GO:0004061 & GO:0019441	NA
SSU_RS02615	40	1650.26	1581.67	0.0612412	0.304336	0.967074	OG0000217	tpi		triosephosphate isomerase	triose-phosphate isomerase	SSU0483	triose-phosphate isomerase activity & catalytic activity & glycolytic process	GO:0004807 & GO:0003824 & GO:0006096	SP_1574
SSU_RS02725	40	114.142	101.457	0.169959	0.304336	0.967074	OG0000181			putative ATP-dependent DNA helicase	bifunctional DnaQ family exonuclease/ATP-dependent helicase	SSU0507	hydrolase activity, acting on acid anhydrides, in phosphorus-containing anhydrides & nucleobase-containing compound metabolic process & ATP binding & nucleic acid binding & DNA-directed DNA polymerase activity & 3'-5' exonuclease activity & DNA replication & DNA binding & helicase activity	GO:0016818 & GO:0006139 & GO:0005524 & GO:0003676 & GO:0003887 & GO:0008408 & GO:0006260 & GO:0003677 & GO:0004386	NA
SSU_RS03525	40	269.654	251.532	0.100368	0.304336	0.967074	OG0001248	pcrA	pcrA	putative ATP-dependent DNA helicase	DNA helicase PcrA	SSU0683	DNA binding & ATP binding & DNA unwinding involved in DNA replication & hydrolase activity & DNA helicase activity & cytoplasm	GO:0003677 & GO:0005524 & GO:0006268 & GO:0016787 & GO:0003678 & GO:0005737	SP_1087
SSU_RS03950	40	366.107	395.947	-0.113039	0.304336	0.967074	OG0001301			conserved hypothetical protein	DUF1149 family protein	SSU0769			NA
SSU_RS04590	40	219.864	146.419	0.586512	0.304336	0.967074	OG0000057	lacA	lacA	galactose-6-phosphate isomerase LacA subunit	galactose-6-phosphate isomerase subunit LacA	SSU0899	isomerase activity & carbohydrate metabolic process & galactose-6-phosphate isomerase activity & lactose catabolic process	GO:0016853 & GO:0005975 & GO:0050044 & GO:0005990	SP_1193
SSU_RS07680	40	759.992	938.112	-0.303776	0.304336	0.967074	OG0000793			conserved hypothetical protein	HD domain-containing protein	SSU1522			NA
SSU_RS08060	40	2612.31	1747.71	0.579861	0.304336	0.967074	OG0000348	accD		acetyl-coenzyme A carboxylase carboxyl transferase subunit beta	acetyl-CoA carboxylase carboxyltransferase subunit beta	SSU1598	acetyl-CoA carboxylase complex & acetyl-CoA carboxylase activity & fatty acid biosynthetic process	GO:0009317 & GO:0003989 & GO:0006633	SP_0426
SSU_RS08555	40	72.6597	61.3729	0.243555	0.304336	0.967074	OG0000107			putative membrane protein	aromatic acid exporter family protein	SSU1699			NA
SSU_RS08940	38	246.125	206.543	0.252953	0.300617	0.967074	OG0001355		secE	putative preprotein translocase SecE subunit	preprotein translocase subunit SecE	SSU1775	intracellular protein transport & integral component of membrane & protein targeting & protein secretion & P-P-bond-hydrolysis-driven protein transmembrane transporter activity & membrane	GO:0006886 & GO:0016021 & GO:0006605 & GO:0009306 & GO:0015450 & GO:0016020	NA
SSU_RS08995	40	167.732	186.062	-0.14963	0.304336	0.967074	OG0000479	engC	rsgA	probable GTPase EngC	ribosome small subunit-dependent GTPase A	SSU1786	GTP binding & GTPase activity	GO:0005525 & GO:0003924	SP_1984
SSU_RS09860	40	298.711	267.463	0.15941	0.304336	0.967074	OG0000572	guaB	guaB	inosine-5'-monophosphate dehydrogenase	IMP dehydrogenase	SSU1960	oxidation-reduction process & catalytic activity & IMP dehydrogenase activity & purine nucleotide biosynthetic process & oxidoreductase activity	GO:0055114 & GO:0003824 & GO:0003938 & GO:0006164 & GO:0016491	SP_2228
SSU_RS05455	20	98.5308	63.4986	0.633851	0.30539	0.969673	OG0001812			putative membrane protein	hypothetical protein	SSU1075			NA
OG0001843	22	20.7613	32.2217	-0.634134	0.311688	0.971076	OG0001843								NA
OG0002005	16	273.182	125.594	1.1211	0.328205	0.971076	OG0002005						DNA replication initiation & DNA-directed DNA polymerase activity & DNA integration & DNA binding & DNA recombination	GO:0006270 & GO:0003887 & GO:0015074 & GO:0003677 & GO:0006310	NA
OG0002048	12	48.2618	60.4996	-0.326042	0.309524	0.971076	OG0002048						regulation of transcription, DNA-templated & phosphorelay signal transduction system & DNA binding	GO:0006355 & GO:0000160 & GO:0003677	NA
OG0002100	12	144.627	234.045	-0.694448	0.309524	0.971076	OG0002100						membrane & transmembrane transport	GO:0016020 & GO:0055085	NA
OG0002190	4	170.524	2.58445	6.04398	0.333333	0.971076	OG0002190			hypothetical protein		SSU0197			NA
OG0002565	4	192.72	46.0723	2.06454	0.333333	0.971076	OG0002565						DNA binding	GO:0003677	NA
OG0002619	4	97.3695	0.869904	6.80647	0.333333	0.971076	OG0002619								NA
OG0002661	4	660.498	169.519	1.96211	0.333333	0.971076	OG0002661								NA
OG0002663	4	8.88865	51.0979	-2.52323	0.333333	0.971076	OG0002663								NA
OG0002699	4	56.1143	38.8193	0.531592	0.333333	0.971076	OG0002699								NA
OG0002700	4	12.9153	8.18752	0.657581	0.333333	0.971076	OG0002700								NA
OG0002786	4	221.732	3.67304	5.9157	0.333333	0.971076	OG0002786								NA
OG0002799	4	61.338	111.657	-0.864221	0.333333	0.971076	OG0002799								NA
OG0002808	4	222.157	14.5675	3.93076	0.333333	0.971076	OG0002808						DNA binding	GO:0003677	NA
OG0002813	4	704.261	86.659	3.02269	0.333333	0.971076	OG0002813								NA
OG0002817	4	55.5004	22.3266	1.31374	0.333333	0.971076	OG0002817						DNA binding	GO:0003677	NA
OG0002818	4	8.18674	3.72945	1.13432	0.333333	0.971076	OG0002818						nitronate monooxygenase activity & oxidation-reduction process & catalytic activity	GO:0018580 & GO:0055114 & GO:0003824	NA
OG0002819	4	10.1333	5.19815	0.963028	0.333333	0.971076	OG0002819						oxidoreductase activity, acting on paired donors, with incorporation or reduction of molecular oxygen & oxidation-reduction process & monooxygenase activity	GO:0016705 & GO:0055114 & GO:0004497	NA
OG0002824	4	47.989	7.51373	2.6751	0.333333	0.971076	OG0002824								NA
OG0002828	4	2.6928	1.3118	1.03756	0.333333	0.971076	OG0002828								NA
OG0002829	4	95.6195	10.7702	3.15026	0.333333	0.971076	OG0002829								NA
OG0002830	4	159.429	25.8632	2.62395	0.333333	0.971076	OG0002830								NA
OG0002835	4	315.318	92.3457	1.77169	0.333333	0.971076	OG0002835								NA
OG0002836	4	172.218	54.3578	1.66368	0.333333	0.971076	OG0002836						DNA binding	GO:0003677	NA
OG0002837	4	322.69	111.22	1.53674	0.333333	0.971076	OG0002837								NA
OG0002840	4	16.1674	170.073	-3.39499	0.333333	0.971076	OG0002840						DNA-binding transcription factor activity & regulation of transcription, DNA-templated & sequence-specific DNA binding	GO:0003700 & GO:0006355 & GO:0043565	NA
OG0002841	4	112.093	46.7705	1.26102	0.333333	0.971076	OG0002841								NA
OG0002874	4	50.0111	267.673	-2.42015	0.333333	0.971076	OG0002874								NA
OG0002890	4	36.2867	48.4665	-0.417545	0.333333	0.971076	OG0002890						membrane & protein-N(PI)-phosphohistidine-sugar phosphotransferase activity & phosphoenolpyruvate-dependent sugar phosphotransferase system & integral component of membrane & protein-N(PI)-phosphohistidine-mannitol phosphotransferase system transmembrane transporter activity	GO:0016020 & GO:0008982 & GO:0009401 & GO:0016021 & GO:0022872	SP_0394
OG0002891	4	105.123	89.4402	0.233082	0.333333	0.971076	OG0002891								NA
OG0002892	4	62.0222	107.035	-0.78723	0.333333	0.971076	OG0002892								SP_0396
OG0002893	4	118.059	112.188	0.0735843	0.333333	0.971076	OG0002893						oxidation-reduction process & oxidoreductase activity & mannitol metabolic process & mannitol-1-phosphate 5-dehydrogenase activity & catalytic activity	GO:0055114 & GO:0016491 & GO:0019594 & GO:0008926 & GO:0003824	SP_0397
OG0002917	4	31.6254	19.2441	0.71667	0.333333	0.971076	OG0002917								SP_1931
OG0002918	4	28.3763	18.2262	0.638675	0.333333	0.971076	OG0002918								SP_1932
OG0002932	4	41.3035	19.5607	1.07831	0.333333	0.971076	OG0002932								NA
OG0002941	4	88.5933	3878.14	-5.45202	0.333333	0.971076	OG0002941								SP_1947
OG0003160	4	1.9508	0.956218	1.02866	0.333333	0.971076	OG0003160								NA
OG0003163	4	0.65051	37.6013	-5.85307	0.333333	0.971076	OG0003163								NA
OG0003166	4	4.29391	13.2039	-1.6206	0.333333	0.971076	OG0003166								NA
OG0003176	4	87.884	5.67838	3.95205	0.333333	0.971076	OG0003176								NA
OG0003179	4	7.97627	30.8816	-1.95296	0.333333	0.971076	OG0003179								NA
OG0003180	4	47.4316	37.4634	0.340365	0.333333	0.971076	OG0003180						DNA binding & hydrolase activity & ATP binding	GO:0003677 & GO:0016787 & GO:0005524	NA
OG0003182	4	62.137	2.29147	4.76111	0.333333	0.971076	OG0003182								NA
OG0003216	4	7.38236	218.103	-4.88478	0.333333	0.971076	OG0003216								NA
OG0003217	4	6.65497	193.025	-4.85821	0.333333	0.971076	OG0003217								NA
OG0003243	4	39.3974	27.9837	0.493511	0.333333	0.971076	OG0003243						DNA binding & DNA topoisomerase activity & extrachromosomal circular DNA & DNA replication	GO:0003677 & GO:0003916 & GO:0005727 & GO:0006260	NA
OG0003244	4	67.6018	29.4125	1.20063	0.333333	0.971076	OG0003244								NA
OG0003245	4	81.7337	42.4681	0.944553	0.333333	0.971076	OG0003245								NA
OG0003246	4	52.8569	25.4038	1.05704	0.333333	0.971076	OG0003246								NA
OG0003247	4	39.3533	16.4612	1.25742	0.333333	0.971076	OG0003247								NA
OG0003255	4	63.7285	213.403	-1.74357	0.333333	0.971076	OG0003255						DNA binding	GO:0003677	NA
OG0003256	4	212.61	174.334	0.286356	0.333333	0.971076	OG0003256								NA
OG0003260	4	0.889853	2.62012	-1.55799	0.333333	0.971076	OG0003260								NA
OG0003286	4	28.151	8.63191	1.70544	0.333333	0.971076	OG0003286								NA
OG0003327	4	86.9337	48.6706	0.836865	0.333333	0.971076	OG0003327								NA
OG0003356	4	24.1234	9.40028	1.35966	0.333333	0.971076	OG0003356								NA
OG0003359	4	67.8987	23.3607	1.5393	0.333333	0.971076	OG0003359								NA
OG0003369	4	46.6619	28.2131	0.72588	0.333333	0.971076	OG0003369								NA
OG0003370	4	52.155	7.03003	2.8912	0.333333	0.971076	OG0003370								NA
OG0003371	4	68.3164	6.66657	3.35722	0.333333	0.971076	OG0003371								NA
OG0003372	4	107.739	11.3208	3.25049	0.333333	0.971076	OG0003372								NA
OG0003373	4	249.352	4.22427	5.88334	0.333333	0.971076	OG0003373								NA
OG0003374	4	150.126	105.838	0.50432	0.333333	0.971076	OG0003374								NA
OG0003376	4	85.2421	3.63283	4.5524	0.333333	0.971076	OG0003376								NA
OG0003382	4	11.9941	116.749	-3.28301	0.333333	0.971076	OG0003382						nucleic acid binding	GO:0003676	NA
OG0003383	4	11.8361	68.0784	-2.524	0.333333	0.971076	OG0003383								NA
OG0003384	4	11.3228	40.9955	-1.85623	0.333333	0.971076	OG0003384								NA
SSU_RS00080	40	55.0624	129.457	-1.23333	0.331067	0.971076	OG0000022	comX		putative competence-specific global transcription modulator	sigma-70 family RNA polymerase sigma factor	SSU0016			NA
SSU_RS00525	40	4805.02	4380.11	0.133577	0.317521	0.971076	OG0000636	rpsE	rpsE	30S ribosomal protein S5	30S ribosomal protein S5	SSU0090	ribosome & translation & structural constituent of ribosome & small ribosomal subunit & RNA binding	GO:0005840 & GO:0006412 & GO:0003735 & GO:0015935 & GO:0003723	SP_0227
SSU_RS00675	20	8.35411	8.9517	-0.0996751	0.315789	0.971076	OG0001833			conserved hypothetical protein	hypothetical protein	SSU0104			NA
SSU_RS00690	16	9.89286	19.938	-1.01106	0.333333	0.971076	OG0001874			hypothetical protein	hypothetical protein	SSU0108			NA
SSU_RS00965	38	17.2105	12.7052	0.437873	0.314976	0.971076	OG0001370			binding-protein-dependent transport system membrane protein	sugar ABC transporter permease	SSU0165	membrane & transmembrane transport	GO:0016020 & GO:0055085	NA
SSU_RS01360	40	80.9502	69.9543	0.210621	0.331067	0.971076	OG0000720			PadR-like family regulatory protein	PadR family transcriptional regulator	SSU0245			SP_0100
SSU_RS01740	40	116.484	131.922	-0.179554	0.331067	0.971076	OG0001377				Cof-type HAD-IIB family hydrolase				NA
SSU_RS01990	40	176.17	154.868	0.185929	0.331067	0.971076	OG0000300			putative transport protein	energy-coupling factor transporter transmembrane protein EcfT	SSU0367			SP_0484
SSU_RS02550	40	718.894	773.82	-0.106219	0.317521	0.971076	OG0000228	lysS	lysS	lysyl-tRNA synthetase	lysine--tRNA ligase	SSU0470	tRNA aminoacylation for protein translation & ATP binding & lysine-tRNA ligase activity & nucleotide binding & lysyl-tRNA aminoacylation & aminoacyl-tRNA ligase activity & nucleic acid binding & cytoplasm	GO:0006418 & GO:0005524 & GO:0004824 & GO:0000166 & GO:0006430 & GO:0004812 & GO:0003676 & GO:0005737	SP_0713
SSU_RS03440	30	3.58837	5.48014	-0.610884	0.306885	0.971076	OG0001560			sugar phosphotransferase system (PTS), IIC component	PTS sugar transporter subunit IIC	SSU0666	protein-N(PI)-phosphohistidine-sugar phosphotransferase activity & membrane & integral component of membrane & phosphoenolpyruvate-dependent sugar phosphotransferase system	GO:0008982 & GO:0016020 & GO:0016021 & GO:0009401	SP_0250
SSU_RS04320	40	62.584	68.1674	-0.123288	0.317521	0.971076	OG0000064			haloacid dehalogenase-like hydrolase	HAD family hydrolase	SSU0844			NA
SSU_RS04465	40	158.904	264.926	-0.737435	0.317521	0.971076	OG0001180	glgB	glgB	1,4-alpha-glucan branching enzyme	1,4-alpha-glucan branching protein GlgB	SSU0874	glycogen biosynthetic process & 1,4-alpha-glucan branching enzyme activity & cation binding & hydrolase activity, hydrolyzing O-glycosyl compounds & carbohydrate metabolic process & catalytic activity	GO:0005978 & GO:0003844 & GO:0043169 & GO:0004553 & GO:0005975 & GO:0003824	NA
SSU_RS04655	40	418.86	416.689	0.00749692	0.317521	0.971076	OG0001166	pta	pta	putative phosphate acetyltransferase	phosphate acetyltransferase	SSU0913	acetyltransferase activity & transferase activity, transferring acyl groups	GO:0016407 & GO:0016746	SP_1100
SSU_RS04725	40	2751.89	2586.2	0.0895888	0.317521	0.971076	OG0001153	ldh		L-lactate dehydrogenase	L-lactate dehydrogenase	SSU0927	oxidoreductase activity, acting on the CH-OH group of donors, NAD or NADP as acceptor & L-lactate dehydrogenase activity & carboxylic acid metabolic process & oxidation-reduction process & catalytic activity & cytoplasm & carbohydrate metabolic process & oxidoreductase activity	GO:0016616 & GO:0004459 & GO:0019752 & GO:0055114 & GO:0003824 & GO:0005737 & GO:0005975 & GO:0016491	SP_1220
SSU_RS04980	34	55.7599	47.5344	0.230256	0.326697	0.971076	OG0001633			putative membrane protein	DUF1700 domain-containing protein	SSU0978			NA
SSU_RS05010	40	122.349	101.546	0.268871	0.317521	0.971076	OG0001117			cation efflux family protein	cation transporter	SSU0984	integral component of membrane & transmembrane transport & cation transmembrane transporter activity & cation transport	GO:0016021 & GO:0055085 & GO:0008324 & GO:0006812	NA
SSU_RS05320	40	1447.03	1791.54	-0.308101	0.331067	0.971076	OG0001077		nrdF	putative ribonucleoside-diphosphate reductase beta chain	class 1b ribonucleoside-diphosphate reductase subunit beta	SSU1046	oxidoreductase activity & ribonucleoside-diphosphate reductase complex & deoxyribonucleotide biosynthetic process & oxidation-reduction process	GO:0016491 & GO:0005971 & GO:0009263 & GO:0055114	SP_1180
SSU_RS05485	40	542.115	622.196	-0.198771	0.331067	0.971076	OG0001066			putative membrane protein	hypothetical protein	SSU1081			NA
SSU_RS05540	40	215.428	227.184	-0.0766544	0.317521	0.971076	OG0001056			putative lipoprotein	ABC transporter substrate-binding protein	SSU1092			NA
SSU_RS05570	40	469.379	453.304	0.0502727	0.331067	0.971076	OG0001051	tyrA		prephenate dehydrogenase	prephenate dehydrogenase	SSU1098	oxidation-reduction process & prephenate dehydrogenase (NADP+) activity & prephenate dehydrogenase (NAD+) activity & tyrosine biosynthetic process	GO:0055114 & GO:0004665 & GO:0008977 & GO:0006571	NA
SSU_RS06120	36	136.196	108.444	0.328732	0.327115	0.971076	OG0000090			putative membrane protein	hypothetical protein	SSU1209			NA
SSU_RS06205	40	281.499	320.715	-0.188162	0.317521	0.971076	OG0000200	dgk		diacylglycerol kinase	diacylglycerol kinase family protein	SSU1226	membrane & lipid biosynthetic process & kinase activity & phospholipid biosynthetic process	GO:0016020 & GO:0008610 & GO:0016301 & GO:0008654	SP_0968
SSU_RS06410	40	421.534	385.14	0.130266	0.317521	0.971076	OG0000947			ArsC family protein	arsenate reductase	SSU1268			NA
SSU_RS06575	40	200.358	205.766	-0.0384269	0.331067	0.971076	OG0000931			putative esterase	esterase family protein	SSU1301			SP_0614
SSU_RS06710	40	275.944	308.396	-0.160411	0.317521	0.971076	OG0000913			DJ-1/PfpI family protein	DJ-1/PfpI family protein	SSU1328			NA
SSU_RS07035	36	324.018	468.262	-0.531244	0.327115	0.971076	OG0001484			putative membrane protein	ECF transporter S component	SSU1392	membrane	GO:0016020	NA
SSU_RS07160	40	544.538	492.933	0.143643	0.317521	0.971076	OG0000874			putative exported protein	DUF948 domain-containing protein	SSU1417			NA
SSU_RS07945	40	123.504	147.934	-0.260394	0.331067	0.971076	OG0000334			putative D-methionine transport ATP-binding protein	methionine ABC transporter ATP-binding protein	SSU1575	ATP binding & methionine transport & ATPase activity & ATPase-coupled transmembrane transporter activity	GO:0005524 & GO:0015821 & GO:0016887 & GO:0042626	SP_0151
SSU_RS08065	40	2893	1952.24	0.567435	0.317521	0.971076	OG0000349	accC		biotin carboxylase subunit of acetyl-CoA carboxylase	acetyl-CoA carboxylase biotin carboxylase subunit	SSU1599	ATP binding & ligase activity & metal ion binding	GO:0005524 & GO:0016874 & GO:0046872	SP_0425
SSU_RS08570	40	346.754	261.005	0.409837	0.331067	0.971076	OG0000432	lrp		leucine-rich protein	helix-turn-helix domain-containing protein	SSU1702			NA
SSU_RS08725	36	138.405	137.874	0.00554384	0.327115	0.971076	OG0001446			acetyltransferase (GNAT) family protein	GNAT family N-acetyltransferase	SSU1733	N-acetyltransferase activity	GO:0008080	NA
SSU_RS08810	40	116.741	144.37	-0.306454	0.331067	0.971076	OG0000453		dhaL	dihydroxyacetone kinase family protein	dihydroxyacetone kinase subunit L	SSU1750	transferase activity, transferring phosphorus-containing groups & glycerone kinase activity & glycerol metabolic process	GO:0016772 & GO:0004371 & GO:0006071	NA
SSU_RS08880	16	162.147	202.734	-0.322286	0.313187	0.971076	OG0001884			nicotinamide mononucleotide transporter	nicotinamide mononucleotide transporter	SSU1764	membrane & nicotinamide riboside transmembrane transporter activity & nicotinamide riboside transport	GO:0016020 & GO:0034257 & GO:0034258	NA
SSU_RS09605	40	122.705	104.738	0.228408	0.331067	0.971076	OG0000538	argR	argR	putative arginine repressor	arginine repressor	SSU1909	regulation of transcription, DNA-templated & protein complex oligomerization & arginine binding & DNA-binding transcription factor activity & arginine metabolic process	GO:0006355 & GO:0051259 & GO:0034618 & GO:0003700 & GO:0006525	NA
SSUD12_RS01075	12	167.15	126.045	0.407202	0.309524	0.971076	OG0001982								SP_2216
SSUD12_RS02640	4	944.924	10.3607	6.51101	0.333333	0.971076	OG0002563								NA
SSUD12_RS02930	4	256.11	211.781	0.27419	0.333333	0.971076	OG0002758								NA
SSUD12_RS06070	22	115.651	226.175	-0.967664	0.313618	0.971076	OG0001782						DNA binding	GO:0003677	NA
SSUD12_RS06080	18	130.89	429.31	-1.71367	0.315417	0.971076	OG0001749						DNA repair & damaged DNA binding	GO:0006281 & GO:0003684	NA
SSUD12_RS06090	16	85.9577	130.507	-0.602428	0.313187	0.971076	OG0001800								NA
SSUD12_RS06130	4	22.9359	5.41337	2.08301	0.333333	0.971076	OG0002579								NA
SSUD12_RS06505	4	148.268	69.9175	1.08448	0.333333	0.971076	OG0002304						regulation of transcription, DNA-templated & phosphorelay signal transduction system & DNA binding	GO:0006355 & GO:0000160 & GO:0003677	NA
SSUD12_RS06510	4	73.1319	35.3188	1.05006	0.333333	0.971076	OG0002305								NA
SSUD12_RS06590	28	89.9631	93.3847	-0.0538532	0.328667	0.971076	OG0001642						GTP binding & GTPase activity	GO:0005525 & GO:0003924	NA
SSUD12_RS06600	30	11.6518	48.3904	-2.05417	0.32515	0.971076	OG0000169						DNA binding & hydrolase activity & ATP binding	GO:0003677 & GO:0016787 & GO:0005524	NA
SSUD12_RS06795	4	356.028	755.307	-1.08507	0.333333	0.971076	OG0002349								NA
SSUD12_RS08165	18	12.0113	13.025	-0.116894	0.326797	0.971076	OG0001941						cation transmembrane transporter activity & cation transport & transmembrane transport & integral component of membrane	GO:0008324 & GO:0006812 & GO:0055085 & GO:0016021	NA
SSUD12_RS09440	18	45.992	40.3139	0.190106	0.326797	0.971076	OG0001943						nucleoside metabolic process & xanthine metabolic process & transferase activity, transferring pentosyl groups & purine-containing compound salvage	GO:0009116 & GO:0046110 & GO:0016763 & GO:0043101	SP_1847
SSUD12_RS11735	30	2.6795	5.53904	-1.04767	0.319601	0.971076	OG0001530								SP_1351
SSU_RS09065	32	183.293	171.316	0.0974952	0.337649	0.98295	OG0001534			conserved hypothetical protein	hypothetical protein	SSU1799	regulation of transcription, DNA-templated	GO:0006355	NA
OG0002421	8	52.4227	73.765	-0.492745	0.342857	0.988162	OG0002421								NA
OG0002424	8	1250.12	859.191	0.541014	0.342857	0.988162	OG0002424								NA
OG0002528	8	155.39	109.563	0.504133	0.342857	0.988162	OG0002528								NA
SSU_RS01340	40	42.6627	145.919	-1.77412	0.344971	0.988162	OG0000716			TetR family regulatory protein	TetR/AcrR family transcriptional regulator	SSU0241	DNA binding	GO:0003677	NA
SSU_RS01345	40	103.986	122.397	-0.235185	0.344971	0.988162	OG0000717			putative membrane protein	YhgE/Pip domain-containing protein	SSU0242			NA
SSU_RS01940	40	43.9758	18.767	1.22851	0.344971	0.988162	OG0000306			putative glucose-specific phosphotransferase system (PTS), IIABC component	PTS transporter subunit EIIC	SSU0357	protein-N(PI)-phosphohistidine-sugar phosphotransferase activity & phosphoenolpyruvate-dependent sugar phosphotransferase system & membrane	GO:0008982 & GO:0009401 & GO:0016020	SP_0758
SSU_RS03260	40	126	99.3353	0.343049	0.344971	0.988162	OG0001235			ArsC family protein	arsenate reductase family protein	SSU0625			NA
SSU_RS03350	40	122.312	135.586	-0.148644	0.344971	0.988162	OG0001240	fhs		formate--tetrahydrofolate ligase	formate--tetrahydrofolate ligase	SSU0648	formate-tetrahydrofolate ligase activity & ATP binding	GO:0004329 & GO:0005524	SP_1229
SSU_RS03640	40	100.723	111.802	-0.150553	0.344971	0.988162	OG0001258	addB	rexB	putative ATP-dependent exonuclease subunit B	ATP-dependent nuclease subunit B	SSU0707	hydrolase activity, acting on acid anhydrides & hydrolase activity, acting on ester bonds	GO:0016817 & GO:0016788	NA
SSU_RS03725	34	70.6425	52.9154	0.41685	0.340975	0.988162	OG0001601			putative membrane protein	hypothetical protein	SSU0723			NA
SSU_RS03880	40	474.014	544.423	-0.199799	0.344971	0.988162	OG0001294	potD		spermidine/putrescine extracellular binding protein	ABC transporter substrate-binding protein	SSU0754	polyamine binding & polyamine transport & periplasmic space	GO:0019808 & GO:0015846 & GO:0042597	SP_1386
SSU_RS04190	40	142.352	184.581	-0.374789	0.344971	0.988162	OG0001324			GntR family regulatory protein	GntR family transcriptional regulator	SSU0817	DNA-binding transcription factor activity & regulation of transcription, DNA-templated & DNA binding	GO:0003700 & GO:0006355 & GO:0003677	SP_1446
SSU_RS05065	40	394.016	409.064	-0.0540719	0.344971	0.988162	OG0001108	pheT		phenylalanyl-tRNA synthetase beta chain	phenylalanine--tRNA ligase subunit beta	SSU0995	magnesium ion binding & phenylalanyl-tRNA aminoacylation & tRNA binding & phenylalanine-tRNA ligase activity & ATP binding & RNA binding	GO:0000287 & GO:0006432 & GO:0000049 & GO:0004826 & GO:0005524 & GO:0003723	SP_0581
SSU_RS05100	38	27.0421	19.9427	0.439348	0.344988	0.988162	OG0001401	uxuA		putative mannonate dehydratase	mannonate dehydratase	SSU1002	mannonate dehydratase activity & glucuronate catabolic process	GO:0008927 & GO:0006064	NA
SSU_RS06005	40	368.887	453.097	-0.296641	0.344971	0.988162	OG0000990	penA		penicillin-binding protein 2b	penicillin-binding protein 2	SSU1186	penicillin binding	GO:0008658	SP_1673
SSU_RS06815	40	238.283	260.467	-0.128425	0.344971	0.988162	OG0000910			ApbE family protein	FAD:protein FMN transferase	SSU1349	protein flavinylation	GO:0017013	NA
SSU_RS07520	40	316.711	363.952	-0.200584	0.344971	0.988162	OG0000821			putative exported protein	PDZ domain-containing protein	SSU1490	serine-type endopeptidase activity & ATP binding & proteolysis & protein binding & ATP-dependent peptidase activity & protein catabolic process	GO:0004252 & GO:0005524 & GO:0006508 & GO:0005515 & GO:0004176 & GO:0030163	NA
SSU_RS08030	38	92.3579	87.8061	0.0729139	0.344988	0.988162	OG0000024			putative integrase	site-specific integrase	SSU1592	DNA integration & DNA binding & DNA recombination	GO:0015074 & GO:0003677 & GO:0006310	NA
SSU_RS08980	40	251.187	275.153	-0.131476	0.344971	0.988162	OG0000476		rmuC	RmuC family protein	DNA recombination protein RmuC	SSU1783			SP_1981
SSU_RS09325	36	925.747	1517.79	-0.713278	0.343933	0.988162	OG0001465	glnQ5		putative glutamine transporter, ATP-binding protein 5	amino acid ABC transporter ATP-binding protein	SSU1851	ATPase activity & ATP binding & amino acid transmembrane transport & ATPase-coupled amino acid transmembrane transporter activity	GO:0016887 & GO:0005524 & GO:0003333 & GO:0015424	NA
SSU_RS09830	40	330.739	307.474	0.105229	0.344971	0.988162	OG0000566	pgsA	pgsA	putative CDP-diacylglycerol--glycerol-3-phosphate 3-phosphatidyltransferase	CDP-diacylglycerol--glycerol-3-phosphate 3-phosphatidyltransferase	SSU1954	phospholipid biosynthetic process & CDP-diacylglycerol-glycerol-3-phosphate 3-phosphatidyltransferase activity & membrane & phosphotransferase activity, for other substituted phosphate groups & integral component of membrane	GO:0008654 & GO:0008444 & GO:0016020 & GO:0016780 & GO:0016021	SP_2222
SSUD12_RS08965	14	134.623	118.76	0.18087	0.344988	0.988162	OG0001973								NA
SSUD12_RS09425	14	149.673	31.6744	2.24042	0.344988	0.988162	OG0001992						DNA binding	GO:0003677	SP_1423
SSUD12_RS05225	30	22.9899	63.9248	-1.47538	0.346371	0.99143	OG0000067						membrane	GO:0016020	NA
OG0000011	10	192.14	677.145	-1.81731	0.47619	1	OG0000011								NA
OG0000023	28	181.63	1548.3	-3.09161	0.683568	1	OG0000023						DNA binding & recombinase activity & DNA recombination	GO:0003677 & GO:0000150 & GO:0006310	NA
OG0000038	22	15.1169	16.3915	-0.116782	0.857733	1	OG0000038								NA
OG0001408	40	308.001	132.336	1.21872	0.989119	1	OG0001408						phosphotransferase activity, alcohol group as acceptor & carbohydrate metabolic process & tagatose-6-phosphate kinase activity & lactose catabolic process via tagatose-6-phosphate	GO:0016773 & GO:0005975 & GO:0009024 & GO:0019512	SP_1191
OG0001445	30	51.1596	31.7461	0.688427	0.950179	1	OG0001445								NA
OG0001653	20	114.656	1454.06	-3.66471	0.493963	1	OG0001653						DNA binding	GO:0003677	NA
OG0001689	36	247.308	229.887	0.105384	0.607861	1	OG0001689			putative exported protein		SSU0780			SP_1570
OG0001706	36	32903	33478.2	-0.0250062	0.934122	1	OG0001706								NA
OG0001760	26	202.83	213.208	-0.0719919	0.402547	1	OG0001760						DNA binding	GO:0003677	NA
OG0001801	24	29.3073	15.0144	0.964917	1	1	OG0001801								NA
OG0001829	26	23.108	17.0697	0.436955	0.470635	1	OG0001829								NA
OG0001839	16	83.9984	89.4462	-0.0906578	0.427822	1	OG0001839						peptidoglycan catabolic process & N-acetylmuramoyl-L-alanine amidase activity	GO:0009253 & GO:0008745	NA
OG0001845	24	29.7682	37.5968	-0.336835	0.521739	1	OG0001845						transposition, DNA-mediated & DNA binding & transposase activity	GO:0006313 & GO:0003677 & GO:0004803	NA
OG0001869	18	50.0152	79.5112	-0.66879	0.437083	1	OG0001869						rhamnose catabolic process & phosphotransferase activity, alcohol group as acceptor & rhamnulokinase activity & carbohydrate metabolic process	GO:0019301 & GO:0016773 & GO:0008993 & GO:0005975	NA
OG0001898	18	236.614	323.986	-0.453398	0.750269	1	OG0001898						regulation of transcription, DNA-templated & DNA-binding transcription factor activity	GO:0006355 & GO:0003700	SP_2168
OG0001910	14	76.354	64.5119	0.243138	0.839161	1	OG0001910								NA
OG0001919	18	15.7499	20.1316	-0.354117	0.696467	1	OG0001919								NA
OG0001920	18	20.8682	106.85	-2.35621	0.89675	1	OG0001920								NA
OG0001964	16	1.42965	4.04767	-1.50143	0.480472	1	OG0001964								NA
OG0001968	14	108.846	123.564	-0.182967	0.791209	1	OG0001968						DNA-binding transcription factor activity & regulation of transcription, DNA-templated	GO:0003700 & GO:0006355	NA
OG0001971	18	15.0796	5.83088	1.37082	0.408245	1	OG0001971						hydrolase activity	GO:0016787	NA
OG0001986	16	18.3625	28.3214	-0.62513	0.505361	1	OG0001986								NA
OG0001993	14	26.1155	36.8123	-0.49528	0.839161	1	OG0001993						single-stranded DNA binding & DNA replication	GO:0003697 & GO:0006260	NA
OG0001994	14	24.2511	17.7208	0.452608	0.949717	1	OG0001994								NA
OG0001998	16	7.89304	15.469	-0.970731	0.562188	1	OG0001998								NA
OG0001999	16	8.72738	11.7641	-0.430771	0.367632	1	OG0001999						membrane & transmembrane transport	GO:0016020 & GO:0055085	NA
OG0002015	10	19.1805	23.9935	-0.323003	0.47619	1	OG0002015								NA
OG0002022	14	60.2665	45.236	0.413888	0.851815	1	OG0002022								NA
OG0002037	16	176.911	172.929	0.0328428	0.798446	1	OG0002037								NA
OG0002047	12	65.6058	67.2309	-0.0353004	0.818182	1	OG0002047						membrane & phosphorelay sensor kinase activity & phosphorelay signal transduction system & protein histidine kinase activity & signal transduction	GO:0016020 & GO:0000155 & GO:0000160 & GO:0004673 & GO:0007165	NA
OG0002061	12	491.993	488.127	0.0113803	0.818182	1	OG0002061						potassium channel activity	GO:0005267	NA
OG0002063	10	92.973	3640.04	-5.291	0.47619	1	OG0002063								NA
OG0002079	12	93.682	97.9947	-0.0649315	0.757576	1	OG0002079								NA
OG0002080	12	134.563	131.247	0.0359963	0.909091	1	OG0002080								NA
OG0002089	14	91.1358	7.42117	3.6183	1	1	OG0002089						DNA binding	GO:0003677	NA
OG0002090	12	46.493	44.1074	0.0759914	1	1	OG0002090								NA
OG0002099	12	226.57	332.483	-0.55332	0.393939	1	OG0002099						carbohydrate metabolic process & alpha-amylase activity & catalytic activity & cation binding & starch binding & carbohydrate binding	GO:0005975 & GO:0004556 & GO:0003824 & GO:0043169 & GO:2001070 & GO:0030246	NA
OG0002104	12	144.813	125.341	0.208332	1	1	OG0002104						DNA binding & regulation of transcription, DNA-templated	GO:0003677 & GO:0006355	NA
OG0002105	12	54.3208	54.5065	-0.00492566	0.699134	1	OG0002105								NA
OG0002107	8	62.6663	1.96015	4.99865	0.685714	1	OG0002107								NA
OG0002112	12	51.7133	57.6101	-0.155787	0.484848	1	OG0002112						serine-type peptidase activity & proteolysis & serine-type endopeptidase activity	GO:0008236 & GO:0006508 & GO:0004252	NA
OG0002122	12	224.561	147.624	0.605179	1	1	OG0002122								NA
OG0002145	12	14.4978	33.5258	-1.20944	0.682828	1	OG0002145								NA
OG0002146	12	21.3727	32.6207	-0.61002	1	1	OG0002146								NA
OG0002147	12	13.3545	24.6367	-0.883488	0.569697	1	OG0002147								NA
OG0002148	12	18.9691	43.5062	-1.19757	0.569697	1	OG0002148								NA
OG0002149	12	16.1953	37.4038	-1.20761	1	1	OG0002149								NA
OG0002150	12	25.9501	41.3129	-0.670852	0.460606	1	OG0002150								NA
OG0002152	12	29.8762	51.9528	-0.798204	0.367677	1	OG0002152								NA
OG0002153	12	27.2506	47.2785	-0.794894	0.569697	1	OG0002153								NA
OG0002154	12	32.2947	47.2435	-0.548818	0.569697	1	OG0002154								NA
OG0002155	12	43.6524	104.134	-1.25432	0.569697	1	OG0002155								NA
OG0002156	12	55.7097	68.2361	-0.292605	0.569697	1	OG0002156								NA
OG0002157	12	31.2826	40.2409	-0.363301	0.569697	1	OG0002157								NA
OG0002158	12	30.1022	30.8101	-0.0335344	0.569697	1	OG0002158						nucleic acid binding & endonuclease activity	GO:0003676 & GO:0004519	NA
OG0002179	10	50.836	37.5809	0.435853	0.4	1	OG0002179								NA
OG0002194	12	89.4373	77.0465	0.215148	0.588745	1	OG0002194						mRNA binding	GO:0003729	NA
OG0002196	10	4.09118	4.091	6.3616e-05	0.914286	1	OG0002196								NA
OG0002201	10	8.8489	6.86076	0.36713	0.47619	1	OG0002201						transmembrane transport & phosphate ion transport & integral component of membrane & inorganic phosphate transmembrane transporter activity & membrane	GO:0055085 & GO:0006817 & GO:0016021 & GO:0005315 & GO:0016020	NA
OG0002204	10	10.661	6.86135	0.635771	0.352381	1	OG0002204						cellular phosphate ion homeostasis & negative regulation of phosphate metabolic process	GO:0030643 & GO:0045936	NA
OG0002207	10	133.152	118.59	0.167095	0.711111	1	OG0002207								NA
OG0002216	10	73.6878	111.591	-0.598727	0.352381	1	OG0002216						recombinase activity & DNA binding & DNA recombination	GO:0000150 & GO:0003677 & GO:0006310	NA
OG0002219	10	3.70199	3.97242	-0.101719	0.533333	1	OG0002219								NA
OG0002220	10	4.7402	5.30616	-0.162719	0.711111	1	OG0002220						membrane	GO:0016020	NA
OG0002221	10	3.42221	3.36319	0.0250941	0.711111	1	OG0002221						single-stranded DNA binding	GO:0003697	NA
OG0002223	10	5.11205	7.13881	-0.481783	0.4	1	OG0002223								NA
OG0002224	10	5.23177	4.48898	0.220912	0.533333	1	OG0002224								NA
OG0002225	10	6.1265	4.73108	0.372894	0.533333	1	OG0002225								NA
OG0002227	10	4.10623	4.0391	0.0237817	0.888889	1	OG0002227								NA
OG0002228	10	48.4397	94.2748	-0.960681	0.711111	1	OG0002228								NA
OG0002229	10	86.6502	136.939	-0.660261	0.4	1	OG0002229								NA
OG0002230	10	6.17133	5.25467	0.23198	1	1	OG0002230						methyltransferase activity	GO:0008168	NA
OG0002231	10	6.06783	4.67546	0.376073	1	1	OG0002231								NA
OG0002233	10	20.3981	14.6351	0.478999	0.4	1	OG0002233						single-stranded DNA binding	GO:0003697	NA
OG0002235	10	3.62781	327.378	-6.49571	0.4	1	OG0002235								NA
OG0002237	10	77.3261	77.8044	-0.00889527	0.914286	1	OG0002237						toxic substance binding & negative regulation of cell killing & response to toxic substance	GO:0015643 & GO:0031342 & GO:0009636	NA
OG0002238	10	26.8633	39.9345	-0.572002	0.47619	1	OG0002238								NA
OG0002245	10	1.86245	2.83572	-0.60651	0.888889	1	OG0002245								NA
OG0002253	6	25.4436	12.8214	0.988754	0.533333	1	OG0002253								NA
OG0002255	10	5.0424	1.84152	1.45321	0.47619	1	OG0002255								NA
OG0002261	12	164.904	137.164	0.265728	0.606061	1	OG0002261								NA
OG0002281	10	66.7844	53.1897	0.328365	0.533333	1	OG0002281						FMN binding & oxidation-reduction process & oxidoreductase activity & catalytic activity	GO:0010181 & GO:0055114 & GO:0016491 & GO:0003824	NA
OG0002282	10	105.473	98.7584	0.0949009	0.888889	1	OG0002282						oxidoreductase activity, acting on paired donors, with incorporation or reduction of molecular oxygen & oxidation-reduction process	GO:0016705 & GO:0055114	NA
OG0002283	10	55.5823	66.7444	-0.26402	0.533333	1	OG0002283								NA
OG0002284	10	150.808	137.686	0.131331	1	1	OG0002284						cellular protein modification process & protein lipoylation	GO:0006464 & GO:0009249	NA
OG0002300	8	15.2456	11.5311	0.402857	0.428571	1	OG0002300						carbohydrate metabolic process & hydrolase activity, hydrolyzing O-glycosyl compounds	GO:0005975 & GO:0004553	SP_0303, SP_0735
OG0002302	10	260.565	219.225	0.24923	0.47619	1	OG0002302						DNA binding	GO:0003677	NA
OG0002324	8	27.4306	0.870461	4.97786	0.642857	1	OG0002324								NA
OG0002333	8	93.2313	99.1384	-0.0886285	1	1	OG0002333						DNA-binding transcription factor activity & regulation of transcription, DNA-templated & sequence-specific DNA binding	GO:0003700 & GO:0006355 & GO:0043565	NA
OG0002334	10	19.8884	25.142	-0.33817	0.533333	1	OG0002334								NA
OG0002336	6	146.522	223.887	-0.611651	0.8	1	OG0002336						nucleotidyltransferase activity	GO:0016779	NA
OG0002338	10	115.001	150.871	-0.391665	0.533333	1	OG0002338						N-acetyltransferase activity	GO:0008080	NA
OG0002356	8	537.402	25.4564	4.3999	0.642857	1	OG0002356								NA
OG0002357	8	166.382	149.896	0.150538	0.642857	1	OG0002357						nucleic acid binding & nuclease activity	GO:0003676 & GO:0004518	NA
OG0002366	10	22.1874	38.5762	-0.797973	0.609524	1	OG0002366								NA
OG0002374	10	144.207	11.6275	3.63253	1	1	OG0002374								NA
OG0002376	8	9.87292	9.54321	0.049002	0.685714	1	OG0002376								NA
OG0002377	8	7.26224	11.316	-0.639872	0.685714	1	OG0002377								NA
OG0002381	6	35.6391	75.9591	-1.09176	1	1	OG0002381						ATPase activity & ATP binding	GO:0016887 & GO:0005524	NA
OG0002394	8	44.762	45.1441	-0.0122621	0.642857	1	OG0002394								NA
OG0002408	8	1.50784	1.2656	0.252661	0.642857	1	OG0002408								NA
OG0002430	8	61.3214	50.1285	0.290759	0.642857	1	OG0002430						ATP-binding cassette (ABC) transporter complex & transmembrane transport	GO:0043190 & GO:0055085	NA
OG0002435	6	178.321	42.1314	2.08151	1	1	OG0002435								NA
OG0002466	8	90.7969	97.1867	-0.098116	0.642857	1	OG0002466								NA
OG0002467	6	251.889	228.688	0.139409	0.8	1	OG0002467						ATP binding & response to antibiotic & phosphotransferase activity, alcohol group as acceptor	GO:0005524 & GO:0046677 & GO:0016773	NA
OG0002472	6	1.33309	4.01912	-1.5921	0.8	1	OG0002472								NA
OG0002473	4	18.8609	14.1976	0.409754	1	1	OG0002473								NA
OG0002488	8	39.6854	29.6935	0.418459	0.885714	1	OG0002488						hydrolase activity	GO:0016787	NA
OG0002494	6	188.772	238.103	-0.334945	0.533333	1	OG0002494						transmembrane transport & membrane & metal ion transmembrane transporter activity & metal ion transport	GO:0055085 & GO:0016020 & GO:0046873 & GO:0030001	NA
OG0002505	8	67.3048	40.505	0.73261	1	1	OG0002505								NA
OG0002507	8	251.58	219.148	0.199108	0.685714	1	OG0002507						DNA binding	GO:0003677	NA
OG0002519	6	30.7291	34.8539	-0.181712	0.8	1	OG0002519						DNA binding	GO:0003677	NA
OG0002520	6	96.7367	15.8592	2.60874	1	1	OG0002520						DNA binding & N-methyltransferase activity & DNA methylation	GO:0003677 & GO:0008170 & GO:0006306	NA
OG0002521	8	5.31971	7.31444	-0.459399	0.885714	1	OG0002521								NA
OG0002527	8	69.3796	35.4471	0.968845	1	1	OG0002527								NA
OG0002529	8	120.077	130.031	-0.114889	0.885714	1	OG0002529								NA
OG0002530	8	74.1282	71.2378	0.0573798	1	1	OG0002530								NA
OG0002543	8	74.0825	61.7027	0.263798	0.685714	1	OG0002543								NA
OG0002544	8	85.3382	90.66	-0.087274	0.685714	1	OG0002544								NA
OG0002549	8	314.548	265.896	0.242417	0.885714	1	OG0002549								NA
OG0002551	6	98.8298	94.9863	0.0572278	1	1	OG0002551								NA
OG0002552	6	113.895	103.179	0.142556	1	1	OG0002552								NA
OG0002554	8	48.5627	41.4167	0.229637	0.685714	1	OG0002554						ATP binding & nucleotide binding & DNA binding	GO:0005524 & GO:0000166 & GO:0003677	NA
OG0002561	6	5.23756	3.95739	0.404345	1	1	OG0002561								NA
OG0002580	4	79.5384	34.3657	1.21068	1	1	OG0002580								NA
OG0002581	4	92.7545	38.2524	1.27787	1	1	OG0002581								NA
OG0002582	4	94.8924	47.3759	1.00214	1	1	OG0002582								NA
OG0002583	4	40.3643	40.4135	-0.00175679	1	1	OG0002583								NA
OG0002584	4	52.0392	22.0813	1.23677	1	1	OG0002584								NA
OG0002585	4	108.731	30.5779	1.8302	1	1	OG0002585								NA
OG0002586	4	89.3313	19.0656	2.2282	1	1	OG0002586								NA
OG0002587	4	34.2246	26.36	0.376682	1	1	OG0002587								NA
OG0002595	6	13.1263	17.4423	-0.41013	0.533333	1	OG0002595								NA
OG0002597	6	5.75114	8.85751	-0.623052	0.8	1	OG0002597								NA
OG0002609	6	1031.06	1104.35	-0.0990744	0.8	1	OG0002609						UDP-galactopyranose mutase activity	GO:0008767	NA
OG0002621	6	32.4233	29.8837	0.117671	0.533333	1	OG0002621								NA
OG0002629	6	207.456	225.452	-0.120014	0.8	1	OG0002629						DNA-binding transcription factor activity & regulation of transcription, DNA-templated	GO:0003700 & GO:0006355	NA
OG0002656	4	1.76446	2.65606	-0.590059	0.666667	1	OG0002656								NA
OG0002664	6	22.9157	21.0085	0.125368	0.8	1	OG0002664								NA
OG0002685	6	54.2417	37.7038	0.524693	0.533333	1	OG0002685						DNA integration & DNA binding & DNA recombination	GO:0015074 & GO:0003677 & GO:0006310	NA
OG0002686	6	342.446	206.309	0.731072	0.533333	1	OG0002686								NA
OG0002688	6	247.25	162.855	0.602384	0.533333	1	OG0002688						DNA topoisomerase activity & DNA binding & DNA replication initiation	GO:0003916 & GO:0003677 & GO:0006270	NA
OG0002689	6	19.526	22.8365	-0.225944	0.533333	1	OG0002689								NA
OG0002704	6	35.3137	33.537	0.0744748	1	1	OG0002704								NA
OG0002732	6	34.1608	42.7453	-0.323427	0.533333	1	OG0002732								NA
OG0002745	6	87.382	86.2523	0.018773	0.8	1	OG0002745								NA
OG0002788	4	331.769	1278.9	-1.94666	1	1	OG0002788								NA
OG0002805	4	49.523	22.475	1.13978	1	1	OG0002805								NA
OG0002807	6	167.982	180.712	-0.105384	0.8	1	OG0002807								NA
OG0002826	4	194.527	170.297	0.191923	1	1	OG0002826								NA
OG0002842	4	4.8392	2.92899	0.724364	0.666667	1	OG0002842								NA
OG0002845	4	23.6606	19.0187	0.315068	1	1	OG0002845								NA
OG0002875	4	219.973	247.081	-0.167654	0.666667	1	OG0002875								NA
OG0002876	4	231.987	232.616	-0.00390277	1	1	OG0002876						oxidation-reduction process & riboflavin biosynthetic process & 5-amino-6-(5-phosphoribosylamino)uracil reductase activity	GO:0055114 & GO:0009231 & GO:0008703	NA
OG0002885	4	42.1903	24.6137	0.777452	0.666667	1	OG0002885								NA
OG0002894	4	344.092	371.236	-0.109542	1	1	OG0002894						guanosine tetraphosphate metabolic process	GO:0015969	NA
OG0002915	4	127.386	144.038	-0.177243	1	1	OG0002915						catalytic activity & carbohydrate binding & carbohydrate metabolic process & isomerase activity	GO:0003824 & GO:0030246 & GO:0005975 & GO:0016853	NA
OG0002916	4	118.267	145.857	-0.30251	1	1	OG0002916								NA
OG0003165	4	2.13625	1.67702	0.349176	0.666667	1	OG0003165								NA
OG0003183	4	721.839	937.356	-0.37692	0.666667	1	OG0003183						transposase activity & DNA binding & transposition, DNA-mediated	GO:0004803 & GO:0003677 & GO:0006313	NA
OG0003254	4	20.8908	17.7904	0.231769	1	1	OG0003254								NA
OG0003274	4	69.9022	66.5919	0.0699911	1	1	OG0003274								NA
OG0003360	4	8.46119	9.55629	-0.17559	1	1	OG0003360								NA
OG0003375	4	104.119	104.923	-0.011099	1	1	OG0003375						DNA binding & DNA metabolic process	GO:0003677 & GO:0006259	NA
OG0003377	4	3568.47	1631.54	1.12907	0.666667	1	OG0003377								NA
SSU_RS00025	38	114.528	118.57	-0.0500368	0.916752	1	OG0000081			putative DNA-binding protein	helix-turn-helix transcriptional regulator	SSU0005	DNA binding	GO:0003677	NA
SSU_RS00070	40	1430.57	1817.67	-0.345504	0.753672	1	OG0000589	hpt	hpt	hypoxanthine-guanine phosphoribosyltransferase	hypoxanthine phosphoribosyltransferase	SSU0014	nucleoside metabolic process & hypoxanthine phosphoribosyltransferase activity & purine ribonucleoside salvage	GO:0009116 & GO:0004422 & GO:0006166	SP_0012
SSU_RS00075	40	1524.15	1701.47	-0.158779	0.46886	1	OG0001361	ftsH	ftsH	putative cell division protease FtsH	ATP-dependent zinc metalloprotease FtsH	SSU0015	metalloendopeptidase activity & ATP binding & membrane & proteolysis & ATP-dependent peptidase activity & ATPase activity & zinc ion binding & integral component of membrane	GO:0004222 & GO:0005524 & GO:0016020 & GO:0006508 & GO:0004176 & GO:0016887 & GO:0008270 & GO:0016021	SP_0013
SSU_RS00185	40	320.248	313.755	0.0295508	0.672233	1	OG0000590		mreC	rod shape-determining protein MreC	rod shape-determining protein MreC	SSU0018	regulation of cell shape	GO:0008360	NA
SSU_RS00205	40	210.781	242.11	-0.19992	0.485869	1	OG0000593			putative aminotransferase	pyridoxal phosphate-dependent aminotransferase	SSU0022	catalytic activity & biosynthetic process & pyridoxal phosphate binding	GO:0003824 & GO:0009058 & GO:0030170	SP_0035
SSU_RS00210	40	281.881	311.666	-0.144916	0.594387	1	OG0000594	recO	recO	DNA repair protein RecO	DNA repair protein RecO	SSU0023	DNA repair & DNA recombination	GO:0006281 & GO:0006310	SP_0036
SSU_RS00225	40	5.27587	6.04342	-0.195958	0.989119	1	OG0000597	purC		phosphoribosylaminoimidazole-succinocarboxamide synthase	phosphoribosylaminoimidazolesuccinocarboxamide synthase	SSU0026	purine nucleotide biosynthetic process & phosphoribosylaminoimidazolesuccinocarboxamide synthase activity & cobalamin biosynthetic process	GO:0006164 & GO:0004639 & GO:0009236	SP_0044
SSU_RS00230	40	11.1081	13.0337	-0.230639	0.503199	1	OG0001363			putative phosphoribosylformylglycinamidine synthase protein	phosphoribosylformylglycinamidine synthase	SSU0027			SP_0045
SSU_RS00235	40	12.5053	16.8141	-0.427128	0.945633	1	OG0000598	purF		putative amidophosphoribosyltransferase precursor	amidophosphoribosyltransferase	SSU0028	amidophosphoribosyltransferase activity & nucleoside metabolic process & purine nucleobase biosynthetic process	GO:0004044 & GO:0009116 & GO:0009113	SP_0046
SSU_RS00240	40	13.5831	15.5528	-0.195371	0.503199	1	OG0001364	purM		phosphoribosylformylglycinamidine cyclo-ligase	phosphoribosylformylglycinamidine cyclo-ligase	SSU0029	phosphoribosylformylglycinamidine cyclo-ligase activity & 'de novo' IMP biosynthetic process	GO:0004641 & GO:0006189	SP_0047
SSU_RS00245	40	15.6781	19.966	-0.348795	0.859258	1	OG0000123	purN	purN	phosphoribosylglycinamide formyltransferase	phosphoribosylglycinamide formyltransferase	SSU0030	hydroxymethyl-, formyl- and related transferase activity & biosynthetic process & 'de novo' IMP biosynthetic process & phosphoribosylglycinamide formyltransferase activity	GO:0016742 & GO:0009058 & GO:0006189 & GO:0004644	SP_0048
SSU_RS00255	40	35.9605	29.449	0.288193	0.967364	1	OG0000600	purD	purD	phosphoribosylamine-glycine ligase	phosphoribosylamine--glycine ligase	SSU0032	ATP binding & purine nucleobase biosynthetic process & phosphoribosylamine-glycine ligase activity & metal ion binding	GO:0005524 & GO:0009113 & GO:0004637 & GO:0046872	SP_0051
SSU_RS00260	40	32.2989	25.8164	0.323197	0.859258	1	OG0000601	purE	purE	putative phosphoribosylaminoimidazole carboxylase catalytic subunit	5-(carboxyamino)imidazole ribonucleotide mutase	SSU0033	'de novo' IMP biosynthetic process	GO:0006189	SP_0053
SSU_RS00265	40	47.3887	36.3172	0.383889	0.923941	1	OG0000602	purK	purK	putative phosphoribosylaminoimidazole carboxylase ATPase subunit	5-(carboxyamino)imidazole ribonucleotide synthase	SSU0034	ATP binding & metal ion binding & 'de novo' IMP biosynthetic process & phosphoribosylaminoimidazole carboxylase activity	GO:0005524 & GO:0046872 & GO:0006189 & GO:0004638	SP_0054
SSU_RS00280	40	299.06	271.555	0.139188	0.672233	1	OG0000603	purB	purB	adenylosuccinate lyase	adenylosuccinate lyase	SSU0037	purine ribonucleotide biosynthetic process & N6-(1,2-dicarboxyethyl)AMP AMP-lyase (fumarate-forming) activity & catalytic activity	GO:0009152 & GO:0004018 & GO:0003824	SP_0056
SSU_RS00290	30	12.4345	14.1889	-0.190417	0.595269	1	OG0001617			CAAX amino terminal protease family protein	CPBP family intramembrane metalloprotease	SSU0040	membrane & metalloendopeptidase activity & CAAX-box protein processing	GO:0016020 & GO:0004222 & GO:0071586	NA
SSU_RS00295	30	8.45855	10.3143	-0.286169	0.402129	1	OG0001618			putative membrane protein	hypothetical protein	SSU0041			NA
SSU_RS00315	40	154.492	147.381	0.0679835	0.503199	1	OG0000605	ruvB	ruvB	Holliday junction DNA helicase, subunit B	Holliday junction branch migration DNA helicase RuvB	SSU0046	DNA recombination & four-way junction helicase activity & ATP binding & DNA repair & DNA binding	GO:0006310 & GO:0009378 & GO:0005524 & GO:0006281 & GO:0003677	SP_0259
SSU_RS00320	28	178.463	173.333	0.0420767	0.822692	1	OG0001697			acetyltransferase (GNAT) family protein	GNAT family N-acetyltransferase	SSU0047	N-acetyltransferase activity	GO:0008080	NA
SSU_RS00325	40	163.979	164.838	-0.00753179	0.753672	1	OG0000606			putative haloacid dehalogenase-like hydrolase	HAD-IA family hydrolase	SSU0048	hydrolase activity	GO:0016787	SP_2064
SSU_RS00345	26	1552.49	839.01	0.887821	0.744473	1	OG0000006				IS4 family transposase		transposase activity & transposition, DNA-mediated & DNA binding	GO:0004803 & GO:0006313 & GO:0003677	NA
SSU_RS00350	40	142.799	145.756	-0.0295748	0.419815	1	OG0000608			putative folylpolyglutamate synthase	bifunctional folylpolyglutamate synthase/dihydrofolate synthase	SSU0054	tetrahydrofolylpolyglutamate synthase activity & ATP binding & biosynthetic process & ligase activity & folic acid-containing compound biosynthetic process	GO:0004326 & GO:0005524 & GO:0009058 & GO:0016874 & GO:0009396	NA
SSU_RS00365	40	200.313	210.562	-0.07199	1	1	OG0000610	mutL	mutL	DNA mismatch repair protein MutL	DNA mismatch repair endonuclease MutL	SSU0057	mismatch repair complex & mismatch repair & ATP binding & mismatched DNA binding & ATPase activity	GO:0032300 & GO:0006298 & GO:0005524 & GO:0030983 & GO:0016887	SP_0173
SSU_RS00390	40	497.535	526.046	-0.0803929	0.837879	1	OG0000614	recA	recA	RecA recombinase (recombinase A)	recombinase RecA	SSU0062	DNA repair & ATP binding & DNA-dependent ATPase activity & DNA metabolic process & single-stranded DNA binding & DNA binding	GO:0006281 & GO:0005524 & GO:0008094 & GO:0006259 & GO:0003697 & GO:0003677	SP_1940
SSU_RS00395	40	2588.97	2959.45	-0.192949	0.538791	1	OG0000615		spx	regulatory protein Spx	transcriptional regulator Spx	SSU0063			SP_0189
SSU_RS00425	40	5367.38	5367.15	6.11692e-05	0.388824	1	OG0000619	rpsJ	rpsJ	30S ribosomal protein S10	30S ribosomal protein S10	SSU0069	translation & ribosome & structural constituent of ribosome & RNA binding	GO:0006412 & GO:0005840 & GO:0003735 & GO:0003723	SP_0208
SSU_RS00435	40	5599.11	5614.41	-0.00393678	0.859258	1	OG0000621	rplD	rplD	50S ribosomal protein L4	50S ribosomal protein L4	SSU0071	ribosome & translation & structural constituent of ribosome	GO:0005840 & GO:0006412 & GO:0003735	SP_0210
SSU_RS00440	40	5794.74	5326.39	0.121587	0.989119	1	OG0000622	rplW		50S ribosomal protein L23	50S ribosomal protein L23	SSU0072	ribosome & structural constituent of ribosome & translation	GO:0005840 & GO:0003735 & GO:0006412	SP_0211
SSU_RS00445	40	7901.16	7580.02	0.0598622	0.613471	1	OG0000623	rplB	rplB	50S ribosomal protein L2	50S ribosomal protein L2	SSU0073	transferase activity & structural constituent of ribosome & translation & RNA binding & ribosome & large ribosomal subunit	GO:0016740 & GO:0003735 & GO:0006412 & GO:0003723 & GO:0005840 & GO:0015934	SP_0212
SSU_RS00450	40	10014	9836.04	0.0258707	0.816616	1	OG0000624	rpsS	rpsS	30S ribosomal protein S19	30S ribosomal protein S19	SSU0074	structural constituent of ribosome & ribosome & translation & small ribosomal subunit & RNA binding	GO:0003735 & GO:0005840 & GO:0006412 & GO:0015935 & GO:0003723	SP_0213
SSU_RS00455	40	7099.32	6877.7	0.0457532	0.967364	1	OG0000625	rplV	rplV	50S ribosomal protein L22	50S ribosomal protein L22	SSU0075	translation & structural constituent of ribosome & ribosome & large ribosomal subunit	GO:0006412 & GO:0003735 & GO:0005840 & GO:0015934	SP_0214
SSU_RS00460	40	6713.07	6443.15	0.0592072	0.923941	1	OG0000626	rpsC	rpsC	30S ribosomal protein S3	30S ribosomal protein S3	SSU0076	translation & structural constituent of ribosome & RNA binding & nucleic acid binding	GO:0006412 & GO:0003735 & GO:0003723 & GO:0003676	SP_0215
SSU_RS00465	40	6308.54	5849.73	0.108936	0.520842	1	OG0000627	rplP	rplP	50S ribosomal protein L16	50S ribosomal protein L16	SSU0077	translation & structural constituent of ribosome & rRNA binding & ribosome	GO:0006412 & GO:0003735 & GO:0019843 & GO:0005840	SP_0216
SSU_RS00470	40	4786.07	4715.72	0.0213639	0.613471	1	OG0000628	rpmC		50S ribosomal protein L29	50S ribosomal protein L29	SSU0078	translation & ribosome & structural constituent of ribosome	GO:0006412 & GO:0005840 & GO:0003735	SP_0217
SSU_RS00475	40	9405.86	9500.05	-0.0143762	0.557037	1	OG0000629	rpsQ	rpsQ	30S ribosomal protein S17	30S ribosomal protein S17	SSU0079	translation & structural constituent of ribosome & ribosome	GO:0006412 & GO:0003735 & GO:0005840	SP_0218
SSU_RS00480	40	9670.28	9832.91	-0.0240619	0.520842	1	OG0000630	rplN	rplN	50S ribosomal protein L14	50S ribosomal protein L14	SSU0080	ribosome & translation & structural constituent of ribosome & large ribosomal subunit	GO:0005840 & GO:0006412 & GO:0003735 & GO:0015934	SP_0219
SSU_RS00490	40	7579.66	7199.84	0.0741693	0.613471	1	OG0000632	rplE	rplE	50S ribosomal protein L5	50S ribosomal protein L5	SSU0082	structural constituent of ribosome & translation & ribosome	GO:0003735 & GO:0006412 & GO:0005840	SP_0221
SSU_RS00495	40	11855.4	12535.5	-0.080468	0.774498	1	OG0001366	rpsN		30S ribosomal protein S14	type Z 30S ribosomal protein S14	SSU0083	translation & structural constituent of ribosome & ribosome	GO:0006412 & GO:0003735 & GO:0005840	NA
SSU_RS00515	40	10561.7	10834.5	-0.0368002	0.652405	1	OG0000634	rplF	rplF	50S ribosomal protein L6	50S ribosomal protein L6	SSU0088	ribosome & structural constituent of ribosome & rRNA binding & translation	GO:0005840 & GO:0003735 & GO:0019843 & GO:0006412	SP_0225
SSU_RS00545	40	1242.72	1221.46	0.0248941	0.692286	1	OG0000640	adk		adenylate kinase	adenylate kinase	SSU0094	ATP binding & nucleobase-containing compound metabolic process & phosphotransferase activity, phosphate group as acceptor & adenylate kinase activity & nucleobase-containing compound kinase activity	GO:0005524 & GO:0006139 & GO:0016776 & GO:0004017 & GO:0019205	SP_0231
SSU_RS00560	40	6087.35	6358.88	-0.0629584	0.538791	1	OG0000642	rpsM	rpsM	30S ribosomal protein S13	30S ribosomal protein S13	SSU0097	nucleic acid binding & translation & ribosome & structural constituent of ribosome & RNA binding	GO:0003676 & GO:0006412 & GO:0005840 & GO:0003735 & GO:0003723	SP_0234
SSU_RS00565	40	5589.44	5346.02	0.0642405	0.816616	1	OG0000643	rpsK	rpsK	30S ribosomal protein S11	30S ribosomal protein S11	SSU0098	ribosome & translation & structural constituent of ribosome	GO:0005840 & GO:0006412 & GO:0003735	SP_0235
SSU_RS00570	40	7787.4	7841.96	-0.0100735	0.594387	1	OG0000644	rpoA		DNA-directed RNA polymerase alpha chain	DNA-directed RNA polymerase subunit alpha	SSU0099	DNA binding & transcription, DNA-templated & DNA-directed 5'-3' RNA polymerase activity & protein dimerization activity	GO:0003677 & GO:0006351 & GO:0003899 & GO:0046983	SP_0236
SSU_RS00575	40	5953.33	5624.94	0.08186	0.733019	1	OG0000645	rplQ	rplQ	50S ribosomal protein L17	50S ribosomal protein L17	SSU0100	translation & ribosome & structural constituent of ribosome	GO:0006412 & GO:0005840 & GO:0003735	SP_0237
SSU_RS00670	20	4.67826	6.81128	-0.541953	0.673684	1	OG0001832			replication initiation factor	replication initiation factor domain-containing protein	SSU0103	DNA binding & DNA topoisomerase activity & DNA replication initiation	GO:0003677 & GO:0003916 & GO:0006270	NA
SSU_RS00695	18	21.6152	27.6584	-0.355668	0.54902	1	OG0001864			hypothetical protein	hypothetical protein	SSU0109			NA
SSU_RS00720	40	144.626	116.441	0.31273	0.485869	1	OG0000648			ABC transporter permease protein	metal ABC transporter permease	SSU0114	integral component of plasma membrane & transmembrane transport & ATP-binding cassette (ABC) transporter complex & ATPase-coupled transmembrane transporter activity	GO:0005887 & GO:0055085 & GO:0043190 & GO:0042626	SP_2170
SSU_RS00725	40	188.708	160.83	0.230623	0.989119	1	OG0000649	adcA		zinc-binding protein AdcA precursor	zinc ABC transporter substrate-binding protein AdcA	SSU0115	cell adhesion & zinc ion binding & metal ion transport & metal ion binding	GO:0007155 & GO:0008270 & GO:0030001 & GO:0046872	SP_2169
SSU_RS00750	40	518.595	522.708	-0.011398	0.902304	1	OG0000652	tyrS		putative tyrosyl-tRNA synthetase	tyrosine--tRNA ligase	SSU0120	RNA binding & tRNA aminoacylation for protein translation & nucleotide binding & ATP binding & tyrosyl-tRNA aminoacylation & aminoacyl-tRNA ligase activity & tyrosine-tRNA ligase activity	GO:0003723 & GO:0006418 & GO:0000166 & GO:0005524 & GO:0006437 & GO:0004812 & GO:0004831	SP_2100
SSU_RS00760	40	1130.97	1135.38	-0.00560568	0.880738	1	OG0000654	rpoB	rpoB	DNA-directed RNA polymerase beta chain	DNA-directed RNA polymerase subunit beta	SSU0122	DNA-directed 5'-3' RNA polymerase activity & ribonucleoside binding & transcription, DNA-templated & DNA binding	GO:0003899 & GO:0032549 & GO:0006351 & GO:0003677	SP_1961
SSU_RS00765	40	1338.35	1348.08	-0.0104491	0.945633	1	OG0000655	rpoC	rpoC	DNA-directed RNA polymerase beta' chain	DNA-directed RNA polymerase subunit beta'	SSU0123	DNA-directed 5'-3' RNA polymerase activity & DNA binding & transcription, DNA-templated	GO:0003899 & GO:0003677 & GO:0006351	SP_1960
SSU_RS00770	40	56.514	59.7072	-0.079297	0.557037	1	OG0000656			conserved hypothetical protein	DUF1033 family protein	SSU0124			NA
SSU_RS00820	40	721.807	811.727	-0.169383	0.945633	1	OG0000664	ackA		acetate kinase	acetate kinase	SSU0134	kinase activity & organic acid metabolic process & phosphorylation & phosphotransferase activity, carboxyl group as acceptor	GO:0016301 & GO:0006082 & GO:0016310 & GO:0016774	SP_2044
SSU_RS00835	40	207.773	231.654	-0.156966	0.733019	1	OG0000667	pepA	pepA	putative glutamyl-aminopeptidase	glutamyl aminopeptidase	SSU0137			SP_1865
SSU_RS00840	40	124.624	149.459	-0.262167	0.967364	1	OG0000668			putative exported protein	DUF4651 domain-containing protein	SSU0139			NA
SSU_RS00845	40	707.529	440.594	0.683338	0.359234	1	OG0000669			putative thioredoxin	thioredoxin family protein	SSU0140			NA
SSU_RS00850	40	987.427	731.76	0.432304	0.816616	1	OG0000670			putative exported protein	DUF1002 domain-containing protein	SSU0141			NA
SSU_RS00855	40	931.211	645.028	0.529747	0.485869	1	OG0000671			putative tRNA-binding protein	DUF4479 and tRNA-binding domain-containing protein	SSU0142	tRNA binding	GO:0000049	SP_1910
SSU_RS00885	40	7840.29	7626.74	0.0398405	0.632814	1	OG0000676	rpsL	rpsL	30S ribosomal protein S12	30S ribosomal protein S12	SSU0148	translation & structural constituent of ribosome & ribosome & small ribosomal subunit	GO:0006412 & GO:0003735 & GO:0005840 & GO:0015935	SP_0271
SSU_RS00890	40	6900.95	6531.68	0.0793405	0.538791	1	OG0000677	rpsG	rpsG	30S ribosomal protein S7	30S ribosomal protein S7	SSU0149	structural constituent of ribosome & translation & RNA binding & small ribosomal subunit	GO:0003735 & GO:0006412 & GO:0003723 & GO:0015935	SP_0272
SSU_RS00905	40	16193.5	15580.8	0.0556443	0.837879	1	OG0000679	plr	gap	glyceraldehyde-3-phosphate dehydrogenase	type I glyceraldehyde-3-phosphate dehydrogenase	SSU0153	NAD binding & oxidation-reduction process & oxidoreductase activity, acting on the aldehyde or oxo group of donors, NAD or NADP as acceptor & glucose metabolic process & NADP binding	GO:0051287 & GO:0055114 & GO:0016620 & GO:0006006 & GO:0050661	SP_2012
SSU_RS00925	40	1331.92	1156.13	0.204202	0.388824	1	OG0000683	glnA	glnA	putative glutamine synthetase	type I glutamate--ammonia ligase	SSU0157	nitrogen compound metabolic process & catalytic activity & glutamate-ammonia ligase activity & glutamine biosynthetic process	GO:0006807 & GO:0003824 & GO:0004356 & GO:0006542	SP_0502
SSU_RS00930	40	1136.56	1154.58	-0.0227001	0.594387	1	OG0000684			metallo-beta-lactamase superfamily protein	ribonuclease J	SSU0158	RNA binding & RNA processing & zinc ion binding & RNA phosphodiester bond hydrolysis & endoribonuclease activity & 5'-3' exoribonuclease activity & metal ion binding	GO:0003723 & GO:0006396 & GO:0008270 & GO:0090501 & GO:0004521 & GO:0004534 & GO:0046872	SP_0121
SSU_RS00935	40	752.051	738.956	0.0253428	0.816616	1	OG0000685			conserved hypothetical protein	DNA-dependent RNA polymerase auxiliary subunit epsilon family protein	SSU0159			SP_0122
SSU_RS00940	40	105.516	102.738	0.0384933	0.753672	1	OG0001368		tsaB	glycoprotease family protein	tRNA (adenosine(37)-N6)-threonylcarbamoyltransferase complex dimerization subunit type 1 TsaB	SSU0160	tRNA threonylcarbamoyladenosine modification	GO:0002949	SP_0127
SSU_RS00945	40	64.937	58.6309	0.147379	0.902304	1	OG0000686		rimI	acetyltransferase (GNAT) family protein	ribosomal protein S18-alanine N-acetyltransferase	SSU0161	N-terminal protein amino acid acetylation & N-acetyltransferase activity	GO:0006474 & GO:0008080	NA
SSU_RS00950	40	105.735	119.985	-0.182408	0.503199	1	OG0000687		tsaD	putative glycoprotease	tRNA (adenosine(37)-N6)-threonylcarbamoyltransferase complex transferase subunit TsaD	SSU0162	tRNA threonylcarbamoyladenosine modification	GO:0002949	SP_0129
SSU_RS00980	40	106.319	124.722	-0.230309	0.373852	1	OG0000688			AzlC family protein	AzlC family ABC transporter permease	SSU0168			NA
SSU_RS01005	20	1059.97	1167.44	-0.139324	0.904386	1	OG0001753				LPXTG cell wall anchor domain-containing protein				NA
SSU_RS01010	40	74.033	72.164	0.0368888	0.967364	1	OG0000126			putative membrane protein	hypothetical protein	SSU0173			NA
SSU_RS01015	40	98.4646	93.0029	0.0823299	1	1	OG0000127			ABC transporter ATP-binding protein	ABC transporter ATP-binding protein	SSU0174	ATP binding & ATPase activity	GO:0005524 & GO:0016887	NA
SSU_RS01040	24	9.82209	8.46249	0.214947	0.521739	1	OG0001721			sugar phosphotransferase system (PTS), lactose/cellobiose-specific family, IIB subunit protein	PTS sugar transporter subunit IIB	SSU0179	protein-N(PI)-phosphohistidine-sugar phosphotransferase activity & phosphoenolpyruvate-dependent sugar phosphotransferase system	GO:0008982 & GO:0009401	SP_2130
SSU_RS01060	40	159.483	165.001	-0.0490653	0.503199	1	OG0000128			putative glycerophosphodiester phosphodiesterase	glycerophosphoryl diester phosphodiesterase	SSU0183	lipid metabolic process & phosphoric diester hydrolase activity	GO:0006629 & GO:0008081	NA
SSU_RS01065	40	216.144	199.582	0.115017	0.419815	1	OG0001371			conserved hypothetical protein	YbaB/EbfC family nucleoid-associated protein	SSU0184	DNA binding	GO:0003677	SP_1102
SSU_RS01095	40	1189.88	1206.8	-0.0203773	0.774498	1	OG0000696	pfl	pflB	formate acetyltransferase	formate C-acetyltransferase	SSU0191	carbohydrate metabolic process & formate C-acetyltransferase activity & catalytic activity & cytoplasm	GO:0005975 & GO:0008861 & GO:0003824 & GO:0005737	SP_0459
SSU_RS01195	40	349.772	346.045	0.0154571	1	1	OG0000700		lepB	putative signal peptidase I 4	signal peptidase I	SSU0212	membrane & serine-type peptidase activity & serine-type endopeptidase activity & integral component of membrane & proteolysis	GO:0016020 & GO:0008236 & GO:0004252 & GO:0016021 & GO:0006508	NA
SSU_RS01215	40	101.711	101.175	0.00762847	0.753672	1	OG0001373	treA	treC	putative trehalose-6-phosphate hydrolase	alpha,alpha-phosphotrehalase	SSU0216	cytoplasm & trehalose catabolic process & alpha,alpha-phosphotrehalase activity & catalytic activity & carbohydrate metabolic process	GO:0005737 & GO:0005993 & GO:0008788 & GO:0003824 & GO:0005975	SP_1883
SSU_RS01220	40	118.506	103.658	0.193122	0.632814	1	OG0000129		treP	sugar phosphotransferase system (PTS), IIABC component	PTS system trehalose-specific EIIBC component	SSU0217	protein-N(PI)-phosphohistidine-sugar phosphotransferase activity & membrane & phosphoenolpyruvate-dependent sugar phosphotransferase system & trehalose transmembrane transporter activity & integral component of membrane & trehalose transport	GO:0008982 & GO:0016020 & GO:0009401 & GO:0015574 & GO:0016021 & GO:0015771	SP_1884
SSU_RS01240	40	175.692	191.08	-0.12113	0.733019	1	OG0000706	mutS2		putative DNA mismatch repair protein	endonuclease MutS2	SSU0221	mismatched DNA binding & negative regulation of DNA recombination & mismatch repair & ATP binding & ATPase activity & endonuclease activity	GO:0030983 & GO:0045910 & GO:0006298 & GO:0005524 & GO:0016887 & GO:0004519	SP_0406
SSU_RS01260	40	696.591	609.424	0.192866	0.923941	1	OG0000708	msrAB	msrB	peptide methionine sulfoxide reductase	peptide-methionine (R)-S-oxide reductase MsrB	SSU0225	oxidation-reduction process & peptide-methionine (S)-S-oxide reductase activity & response to oxidative stress & oxidoreductase activity, acting on a sulfur group of donors, disulfide as acceptor & protein repair & peptide-methionine (R)-S-oxide reductase activity	GO:0055114 & GO:0008113 & GO:0006979 & GO:0016671 & GO:0030091 & GO:0033743	SP_0660, SP_1359
SSU_RS01265	32	65.7115	93.6302	-0.510829	0.750222	1	OG0000054			putative transcriptional regulator	transcriptional regulator	SSU0226	DNA binding & protein binding	GO:0003677 & GO:0005515	NA
SSU_RS01270	30	67.4045	87.4563	-0.375719	0.62914	1	OG0001541			putative membrane protein	DUF1430 domain-containing protein	SSU0227			NA
SSU_RS01275	40	117.733	140.379	-0.25381	0.753672	1	OG0000039			putative membrane protein	DUF1430 domain-containing protein	SSU0228			NA
SSU_RS01285	40	98.5406	116.459	-0.241037	0.652405	1	OG0000130			sodium:alanine symporter family protein	sodium:alanine symporter family protein	SSU0230	alanine:sodium symporter activity & sodium ion transport & alanine transport & membrane	GO:0015655 & GO:0006814 & GO:0032328 & GO:0016020	SP_0408
SSU_RS01295	40	259.689	256.732	0.0165223	0.435827	1	OG0000710			putative lipoprotein	DUF4352 domain-containing protein	SSU0232			NA
SSU_RS01310	40	103.202	100.364	0.0402216	0.692286	1	OG0000712	pyrD		putative dihydroorotate dehydrogenase	dihydroorotate oxidase	SSU0235	oxidation-reduction process & dihydroorotate dehydrogenase activity & UMP biosynthetic process & cytoplasm & pyrimidine nucleotide biosynthetic process & 'de novo' pyrimidine nucleobase biosynthetic process & oxidoreductase activity, acting on the CH-CH group of donors & catalytic activity	GO:0055114 & GO:0004152 & GO:0006222 & GO:0005737 & GO:0006221 & GO:0006207 & GO:0016627 & GO:0003824	SP_0764
SSU_RS01315	40	89.8719	86.3916	0.0569793	0.837879	1	OG0000713			putative membrane protein	CapA family protein	SSU0236			SP_1452, SP_1453, SP_1454
SSU_RS01325	40	102.83	147.037	-0.515921	0.452177	1	OG0000714			putative membrane protein	ABC-2 family transporter protein	SSU0238			NA
SSU_RS01330	40	93.7309	147.167	-0.650855	0.837879	1	OG0000715			putative membrane protein	ABC-2 family transporter protein	SSU0239			NA
SSU_RS01335	40	114.002	175.177	-0.619748	0.452177	1	OG0000131			ABC transporter ATP-binding protein	ATP-binding cassette domain-containing protein	SSU0240	ATP binding	GO:0005524	NA
SSU_RS01435	40	2111.25	1862.73	0.180683	0.753672	1	OG0000727	adhE	adhE	aldehyde-alcohol dehydrogenase [includes: alcohol dehydrogenase; acetaldehyde dehydrogenase]	bifunctional acetaldehyde-CoA/alcohol dehydrogenase	SSU0261	oxidation-reduction process & alcohol dehydrogenase (NAD+) activity & oxidoreductase activity & metal ion binding & alcohol metabolic process & carbon utilization & acetaldehyde dehydrogenase (acetylating) activity & oxidoreductase activity, acting on the aldehyde or oxo group of donors, NAD or NADP as acceptor	GO:0055114 & GO:0004022 & GO:0016491 & GO:0046872 & GO:0006066 & GO:0015976 & GO:0008774 & GO:0016620	SP_2026
SSU_RS01440	40	435.914	372.274	0.227677	0.816616	1	OG0000728			putative threonine synthase	threonine synthase	SSU0262			SP_2066
SSU_RS01455	32	216.214	194.949	0.149358	0.803231	1	OG0001588			putative membrane protein	MptD family putative ECF transporter S component	SSU0265			NA
SSU_RS01460	32	102.265	87.0098	0.233069	0.526339	1	OG0001623			putative transporter protein	energy-coupling factor transporter transmembrane protein EcfT	SSU0266			NA
SSU_RS01515	40	205.555	183.538	0.163448	0.538791	1	OG0000736			phosphoglycerate mutase family protein	histidine phosphatase family protein	SSU0277			NA
SSU_RS01525	40	1177.4	1196.36	-0.0230511	0.902304	1	OG0000738	grpE	grpE	GrpE protein (HSP-70 cofactor)	nucleotide exchange factor GrpE	SSU0279	chaperone binding & protein folding & adenyl-nucleotide exchange factor activity & protein homodimerization activity	GO:0051087 & GO:0006457 & GO:0000774 & GO:0042803	SP_0516
SSU_RS01530	40	1893.95	1830.07	0.0494965	0.880738	1	OG0000739	dnaK	dnaK	chaperone protein DnaK (heat shock protein 70)	molecular chaperone DnaK	SSU0280	ATP binding & unfolded protein binding & protein folding & ATPase activity	GO:0005524 & GO:0051082 & GO:0006457 & GO:0016887	SP_0517
SSU_RS01535	40	561.791	663.415	-0.239879	0.774498	1	OG0000132	dnaJ	dnaJ	chaperone protein DnaJ	molecular chaperone DnaJ	SSU0281	unfolded protein binding & heat shock protein binding & protein folding & response to heat & ATP binding	GO:0051082 & GO:0031072 & GO:0006457 & GO:0009408 & GO:0005524	SP_0519
SSU_RS01555	40	231.93	220.238	0.0746267	0.575572	1	OG0000742			transport system membrane protein	amino acid ABC transporter permease	SSU0285	transmembrane transport & membrane & transmembrane transporter activity & ATP-binding cassette (ABC) transporter complex & integral component of membrane & nitrogen compound transport	GO:0055085 & GO:0016020 & GO:0022857 & GO:0043190 & GO:0016021 & GO:0071705	NA
SSU_RS01565	38	28.6905	29.8673	-0.0579932	1	1	OG0001475			putative membrane protein	hypothetical protein	SSU0287			NA
SSU_RS01570	40	495.242	274.382	0.851951	0.503199	1	OG0000744			putative cation-transporting ATPase	heavy metal translocating P-type ATPase	SSU0288	nucleotide binding & integral component of membrane & cation transport & ATPase-coupled cation transmembrane transporter activity	GO:0000166 & GO:0016021 & GO:0006812 & GO:0019829	NA
SSU_RS01595	40	388.548	274.147	0.503145	0.419815	1	OG0000749			conserved hypothetical protein	TIGR01440 family protein	SSU0293			SP_0663
SSU_RS01600	38	356.267	367.295	-0.0439807	0.410129	1	OG0000750			conserved hypothetical protein	DUF1349 domain-containing protein	SSU0294			NA
SSU_RS01615	40	34.5892	26.0745	0.40768	0.419815	1	OG0000751			zinc-binding dehydrogenase	NADP-dependent oxidoreductase	SSU0298	oxidation-reduction process & oxidoreductase activity	GO:0055114 & GO:0016491	NA
SSU_RS01660	32	50.8745	12.8906	1.98063	0.781624	1	OG0001589			putative membrane protein	glycosyltransferase family 2 protein	SSU0307			NA
SSU_RS01680	40	136.468	130.099	0.0689623	0.452177	1	OG0000758	pyrG		putative CTP synthase	CTP synthase	SSU0311	CTP synthase activity & pyrimidine nucleotide biosynthetic process & CTP biosynthetic process	GO:0003883 & GO:0006221 & GO:0006241	SP_0494
SSU_RS01690	40	3297.67	3479.14	-0.0772821	0.503199	1	OG0000759	fba		fructose-bisphosphate aldolase	fructose-bisphosphate aldolase	SSU0312	zinc ion binding & fructose-bisphosphate aldolase activity & fructose 1,6-bisphosphate metabolic process & carbohydrate metabolic process & catalytic activity & aldehyde-lyase activity & glycolytic process	GO:0008270 & GO:0004332 & GO:0030388 & GO:0005975 & GO:0003824 & GO:0016832 & GO:0006096	SP_0605
SSU_RS01730	40	70.1191	58.0968	0.271348	0.359234	1	OG0000761	recG	recG	ATP-dependent DNA helicase	ATP-dependent DNA helicase RecG	SSU0314	DNA repair & DNA helicase activity & ATP binding & nucleic acid binding & DNA recombination	GO:0006281 & GO:0003678 & GO:0005524 & GO:0003676 & GO:0006310	SP_1697
SSU_RS01735	40	168.815	182.462	-0.112155	0.902304	1	OG0000134	asnB		putative L-asparaginase	asparaginase	SSU0315	asparagine metabolic process & asparaginase activity & cellular amino acid metabolic process	GO:0006528 & GO:0004067 & GO:0006520	SP_1998
SSU_RS01775	40	185.064	111.923	0.725514	0.557037	1	OG0000766			conserved hypothetical protein	hydrolase	SSU0323	catalytic activity	GO:0003824	NA
SSU_RS01785	40	538.433	546.599	-0.0217172	0.435827	1	OG0000768	gatA	gatA	glutamyl-tRNA amidotransferase subunit A	Asp-tRNA(Asn)/Glu-tRNA(Gln) amidotransferase subunit GatA	SSU0325	glutamyl-tRNA(Gln) amidotransferase complex & glutaminyl-tRNA synthase (glutamine-hydrolyzing) activity & hydrolase activity & translation	GO:0030956 & GO:0050567 & GO:0016787 & GO:0006412	SP_0437
SSU_RS01790	40	604.139	599.12	0.0120361	0.967364	1	OG0000769	gatB	gatB	glutamyl-tRNA amidotransferase subunit B	Asp-tRNA(Asn)/Glu-tRNA(Gln) amidotransferase subunit GatB	SSU0326	catalytic activity & carbon-nitrogen ligase activity, with glutamine as amido-N-donor & ligase activity	GO:0003824 & GO:0016884 & GO:0016874	SP_0436
SSU_RS01795	14	81.9826	127.456	-0.636608	0.659341	1	OG0001875		dgt	putative deoxyguanosinetriphosphate triphosphohydrolase	dNTP triphosphohydrolase	SSU0327	magnesium ion binding & dGTPase activity & triphosphoric monoester hydrolase activity & dGTP catabolic process	GO:0000287 & GO:0008832 & GO:0016793 & GO:0006203	NA
SSU_RS01800	40	71.838	95.8012	-0.415297	0.880738	1	OG0000770	galR		galactose operon repressor	LacI family DNA-binding transcriptional regulator	SSU0328	DNA binding & regulation of transcription, DNA-templated	GO:0003677 & GO:0006355	NA
SSU_RS01815	40	86.1746	80.3635	0.100722	0.594387	1	OG0000773			putative membrane protein	EamA family transporter	SSU0331	membrane & integral component of membrane	GO:0016020 & GO:0016021	NA
SSU_RS01830	40	276.628	236.098	0.228563	0.652405	1	OG0000102			haloacid dehalogenase-like hydrolase	YqeG family HAD IIIA-type phosphatase	SSU0334	hydrolase activity & phosphatidylglycerophosphatase activity	GO:0016787 & GO:0008962	SP_1750
SSU_RS01840	40	431.936	486.393	-0.171307	0.388824	1	OG0000100		yhbY	conserved hypothetical protein	ribosome assembly RNA-binding protein YhbY	SSU0336	RNA binding	GO:0003723	SP_1748
SSU_RS01845	40	337.641	350.376	-0.053414	0.774498	1	OG0000099			putative nicotinate-nucleotide adenylyltransferase	nicotinate-nucleotide adenylyltransferase	SSU0337	biosynthetic process & NAD biosynthetic process & catalytic activity & nucleotidyltransferase activity	GO:0009058 & GO:0009435 & GO:0003824 & GO:0016779	SP_1747
SSU_RS01855	36	430.013	481.527	-0.163237	0.694255	1	OG0001575				GNAT family N-acetyltransferase		N-acetyltransferase activity	GO:0008080	NA
SSU_RS01870	40	100.785	96.9992	0.0552362	0.652405	1	OG0000096			SAM dependent methyltransferase	class I SAM-dependent methyltransferase	SSU0343			SP_1743
SSU_RS01880	40	86.8874	77.0251	0.173819	0.672233	1	OG0000095			conserved hypothetical protein	nucleotidyltransferase	SSU0345			SP_1742
SSU_RS01890	12	27.2856	45.8338	-0.748274	0.606061	1	OG0001921			conserved hypothetical protein	dynamin family protein	SSU0347	GTPase activity	GO:0003924	NA
SSU_RS01895	12	48.1853	79.1888	-0.716704	0.484848	1	OG0001922			conserved hypothetical protein	ATP-binding protein	SSU0348			NA
SSU_RS01905	12	43.5596	58.8076	-0.433011	0.606061	1	OG0001924			conserved hypothetical protein	SMI1/KNR4 family protein	SSU0350			NA
SSU_RS01920	40	107.452	42.1219	1.35105	0.404146	1	OG0000310	malM	malQ	putative 4-alpha-glucanotransferase	4-alpha-glucanotransferase	SSU0353	4-alpha-glucanotransferase activity & carbohydrate metabolic process	GO:0004134 & GO:0005975	NA
SSU_RS01925	40	109.538	71.2239	0.620992	0.837879	1	OG0000309	glgP	glgP	putative glycogen phosphorylase	glycogen/starch/alpha-glucan family phosphorylase	SSU0354	carbohydrate metabolic process & pyridoxal phosphate binding & glycogen phosphorylase activity & 1,4-alpha-oligoglucan phosphorylase activity	GO:0005975 & GO:0030170 & GO:0008184 & GO:0004645	SP_2106
SSU_RS01930	40	172.224	175.781	-0.0294954	0.967364	1	OG0000308			GntR family regulatory protein	UTRA domain-containing protein	SSU0355	DNA-binding transcription factor activity & DNA binding & regulation of transcription, DNA-templated	GO:0003700 & GO:0003677 & GO:0006355	NA
SSU_RS01935	40	33.1605	13.8651	1.25801	0.435827	1	OG0000307			endonuclease/exonuclease/phosphatase family protein	endonuclease/exonuclease/phosphatase family protein	SSU0356			NA
SSU_RS01955	40	349.259	334.905	0.060544	0.692286	1	OG0000305			conserved hypothetical protein	YebC/PmpR family DNA-binding transcriptional regulator	SSU0360			SP_1922
SSU_RS01960	40	281.271	451.293	-0.682102	0.945633	1	OG0000304			conserved hypothetical protein	S-adenosyl-l-methionine hydroxide adenosyltransferase family protein	SSU0361			SP_0481
SSU_RS01965	40	195.311	300.222	-0.620257	0.967364	1	OG0000303			putative membrane protein	ECF-type riboflavin transporter substrate-binding protein	SSU0362	membrane	GO:0016020	SP_0482
SSU_RS01970	36	112.414	132.976	-0.242343	0.679147	1	OG0001436			hypothetical protein	hypothetical protein	SSU0363			NA
SSU_RS01975	40	705.85	531.99	0.40796	0.435827	1	OG0000302			conserved hypothetical protein	rhodanese-related sulfurtransferase	SSU0364			SP_0095
SSU_RS01995	36	1418.3	1565.67	-0.142624	0.455708	1	OG0001435			cold shock protein	cold-shock protein	SSU0368	nucleic acid binding	GO:0003676	NA
SSU_RS02000	40	122.447	137.203	-0.16416	0.733019	1	OG0000299	gidB	rsmG	methyltransferase GidB	16S rRNA (guanine(527)-N(7))-methyltransferase RsmG	SSU0369	rRNA methyltransferase activity & cytoplasm & rRNA processing	GO:0008649 & GO:0005737 & GO:0006364	SP_1285
SSU_RS02015	40	47.0925	50.7683	-0.10843	0.503199	1	OG0000296			conserved hypothetical protein	DUF1273 domain-containing protein	SSU0372			SP_0371
SSU_RS02025	40	377.054	408.494	-0.115541	0.795485	1	OG0000294			putative RNA methylase family protein	class I SAM-dependent RNA methyltransferase	SSU0374	nucleic acid binding & RNA binding & methyltransferase activity & methylation	GO:0003676 & GO:0003723 & GO:0008168 & GO:0032259	SP_0373
SSU_RS02030	40	486.078	544.06	-0.162576	0.989119	1	OG0000293			putative membrane protein	hypothetical protein	SSU0375	integral component of membrane & cell division	GO:0016021 & GO:0051301	NA
SSU_RS02035	40	165.309	168.703	-0.0293192	0.989119	1	OG0000292	luxS		S-ribosylhomocysteinase	S-ribosylhomocysteine lyase	SSU0376	iron ion binding & quorum sensing & S-ribosylhomocysteine lyase activity & metal ion binding	GO:0005506 & GO:0009372 & GO:0043768 & GO:0046872	SP_0340
SSU_RS02050	40	297.497	271.375	0.132589	0.485869	1	OG0000289	rpoZ		DNA-directed RNA polymerase omega chain	DNA-directed RNA polymerase subunit omega	SSU0379	DNA-directed 5'-3' RNA polymerase activity & transcription, DNA-templated & DNA binding	GO:0003899 & GO:0006351 & GO:0003677	SP_1737
SSU_RS02060	40	275.341	266.547	0.0468263	0.503199	1	OG0000287	fmt		methionyl-tRNA formyltransferase	methionyl-tRNA formyltransferase	SSU0381	hydroxymethyl-, formyl- and related transferase activity & conversion of methionyl-tRNA to N-formyl-methionyl-tRNA & biosynthetic process & methionyl-tRNA formyltransferase activity & catalytic activity	GO:0016742 & GO:0071951 & GO:0009058 & GO:0004479 & GO:0003824	SP_1735
SSU_RS02065	40	429.482	451.755	-0.0729444	0.557037	1	OG0000286		rsmB	putative ribosomal RNA small subunit methyltransferase	16S rRNA (cytosine(967)-C(5))-methyltransferase RsmB	SSU0382	RNA methylation & methyltransferase activity & RNA binding & rRNA methyltransferase activity & regulation of transcription, DNA-templated & rRNA processing	GO:0001510 & GO:0008168 & GO:0003723 & GO:0008649 & GO:0006355 & GO:0006364	SP_1734
SSU_RS02070	40	511.16	536.395	-0.069519	0.692286	1	OG0000285			putative protein phosphatase	Stp1/IreP family PP2C-type Ser/Thr phosphatase	SSU0383	protein dephosphorylation & protein serine/threonine phosphatase activity & phosphatase activity	GO:0006470 & GO:0004722 & GO:0016791	SP_1733
SSU_RS02075	40	690.946	648.649	0.0911348	0.373852	1	OG0000094		pknB	serine/threonine-protein kinase	Stk1 family PASTA domain-containing Ser/Thr kinase	SSU0384	protein phosphorylation & protein kinase activity & ATP binding	GO:0006468 & GO:0004672 & GO:0005524	NA
SSU_RS02080	40	394.519	616.333	-0.643614	0.733019	1	OG0000284			putative membrane protein	cell wall-active antibiotics response protein	SSU0386	integral component of membrane	GO:0016021	NA
SSU_RS02085	40	326.661	584.474	-0.839343	0.485869	1	OG0000283			sensor histidine kinase	sensor histidine kinase	SSU0387	integral component of membrane & phosphorelay signal transduction system & protein histidine kinase activity & phosphorelay sensor kinase activity & protein dimerization activity	GO:0016021 & GO:0000160 & GO:0004673 & GO:0000155 & GO:0046983	NA
SSU_RS02090	40	325.366	425.859	-0.388312	0.795485	1	OG0000282			response regulator protein	response regulator transcription factor	SSU0388	regulation of transcription, DNA-templated & phosphorelay signal transduction system & DNA binding	GO:0006355 & GO:0000160 & GO:0003677	SP_0387
SSU_RS02095	40	615.544	734.172	-0.254255	0.923941	1	OG0000281			cyclophilin type peptidyl-prolyl cis-trans isomerase protein	Cof-type HAD-IIB family hydrolase	SSU0389	peptidyl-prolyl cis-trans isomerase activity & protein peptidyl-prolyl isomerization & hydrolase activity	GO:0003755 & GO:0000413 & GO:0016787	SP_1538
SSU_RS02100	40	475.897	468.069	0.0239292	0.388824	1	OG0000280			putative S1 RNA binding domain protein	S1 RNA-binding domain-containing protein	SSU0390	nucleic acid binding	GO:0003676	SP_1537
SSU_RS02105	40	1191.35	1642.47	-0.463269	0.712552	1	OG0000279	cysM	cysK	putative cysteine synthase	cysteine synthase A	SSU0391	cysteine synthase activity & cysteine biosynthetic process from serine	GO:0004124 & GO:0006535	SP_2210
SSU_RS02110	40	50.2509	55.0159	-0.130699	0.945633	1	OG0000278			conserved hypothetical protein	YigZ family protein	SSU0392			SP_2209
SSU_RS02195	40	89.3318	94.4572	-0.0804871	0.733019	1	OG0000274		rlmD	putative RNA methyltransferase	23S rRNA (uracil(1939)-C(5))-methyltransferase RlmD	SSU0396	RNA methyltransferase activity & RNA processing	GO:0008173 & GO:0006396	SP_1901
SSU_RS02260	40	303.604	339.822	-0.162591	0.435827	1	OG0000093			conserved hypothetical protein	helicase	SSU0409	nucleotide binding	GO:0000166	NA
SSU_RS02280	14	93.8659	74.6176	0.331086	1	1	OG0001876			putative membrane protein	hypothetical protein	SSU0413			NA
SSU_RS02285	26	97.3738	83.412	0.223278	0.656457	1	OG0001705			Fic protein family	Fic family protein	SSU0415	negative regulation of protein adenylylation	GO:1900723	SP_0571
SSU_RS02300	20	144.904	144.64	0.00263151	0.947368	1	OG0001792			putative DNA-binding protein	ImmA/IrrE family metallo-endopeptidase	SSU0418	DNA binding	GO:0003677	NA
SSU_RS02375	40	1447.14	1524.14	-0.0747873	0.485869	1	OG0000251	ftsZ	ftsZ	cell division protein FtsZ	cell division protein FtsZ	SSU0434	GTPase activity & GTP binding	GO:0003924 & GO:0005525	SP_1666
SSU_RS02405	40	331.621	383.232	-0.208683	0.613471	1	OG0000247			acetyltransferase (GNAT) family protein	GNAT family N-acetyltransferase	SSU0440	N-acetyltransferase activity	GO:0008080	NA
SSU_RS02410	40	499.45	581.829	-0.220255	0.359234	1	OG0000246	ileS		isoleucyl-tRNA synthetase	isoleucine--tRNA ligase	SSU0441	aminoacyl-tRNA ligase activity & tRNA aminoacylation for protein translation & ATP binding & nucleotide binding & isoleucyl-tRNA aminoacylation & tRNA binding & isoleucine-tRNA ligase activity & aminoacyl-tRNA editing activity	GO:0004812 & GO:0006418 & GO:0005524 & GO:0000166 & GO:0006428 & GO:0000049 & GO:0004822 & GO:0002161	SP_1659
SSU_RS02420	40	348.112	339.67	0.035418	0.538791	1	OG0001348			MutT/NUDIX hydrolase family protein	NUDIX hydrolase	SSU0443	hydrolase activity	GO:0016787	SP_0817
SSU_RS02425	40	270.987	292.117	-0.108323	0.575572	1	OG0000245	clpE		putative ATP-dependent Clp protease ATP-binding subunit	ATP-dependent Clp protease ATP-binding subunit	SSU0444	ATP binding & ATPase activity & protein binding	GO:0005524 & GO:0016887 & GO:0005515	SP_0820
SSU_RS02435	40	153.871	150.114	0.0356626	0.837879	1	OG0000243			putative amino acid ABC transporter permease protein	amino acid ABC transporter permease	SSU0446	transmembrane transport & membrane & ATP-binding cassette (ABC) transporter complex & nitrogen compound transport & integral component of membrane & transmembrane transporter activity	GO:0055085 & GO:0016020 & GO:0043190 & GO:0071705 & GO:0016021 & GO:0022857	SP_0823
SSU_RS02440	40	134.981	144.125	-0.0945626	0.733019	1	OG0000242	glnQ3		putative glutamine transporter, ATP-binding protein 3	amino acid ABC transporter ATP-binding protein	SSU0447	ATPase activity & ATP binding & amino acid transmembrane transport & ATPase-coupled amino acid transmembrane transporter activity	GO:0016887 & GO:0005524 & GO:0003333 & GO:0015424	SP_0824, SP_1242
SSU_RS02500	40	330.604	356.623	-0.109294	0.837879	1	OG0000237			conserved hypothetical protein	hypothetical protein	SSU0460			NA
SSU_RS02505	40	196.424	211.233	-0.104863	0.503199	1	OG0000236			conserved hypothetical protein	YdbC family protein	SSU0461	DNA binding & regulation of transcription, DNA-templated	GO:0003677 & GO:0006355	SP_0782
SSU_RS02510	40	460.177	669.669	-0.54126	0.733019	1	OG0000235			BioY family protein	biotin transporter BioY	SSU0462	biotin transport & plasma membrane & biotin transmembrane transporter activity	GO:0015878 & GO:0005886 & GO:0015225	NA
SSU_RS02570	40	115.952	61.7632	0.908709	0.733019	1	OG0000224		thiT	putative membrane protein	energy-coupled thiamine transporter ThiT	SSU0474	thiamine transport & plasma membrane & thiamine transmembrane transporter activity	GO:0015888 & GO:0005886 & GO:0015234	NA
SSU_RS02590	40	360.004	377.087	-0.0668831	0.733019	1	OG0000221	ftsW		putative cell division protein	FtsW/RodA/SpoVE family cell cycle protein	SSU0478	integral component of membrane & cell division	GO:0016021 & GO:0051301	SP_1067
SSU_RS02595	40	471.961	448.046	0.0750182	0.652405	1	OG0000220	ppc	ppc	putative phosphoenolpyruvate carboxylase	phosphoenolpyruvate carboxylase	SSU0479	catalytic activity & tricarboxylic acid cycle & phosphoenolpyruvate carboxylase activity & carbon fixation	GO:0003824 & GO:0006099 & GO:0008964 & GO:0015977	SP_1068
SSU_RS02610	40	16786.5	17717.7	-0.077883	0.557037	1	OG0000218	tufA	tuf	elongation factor Tu (EF-Tu)	elongation factor Tu	SSU0482	GTPase activity & translation elongation factor activity & GTP binding & translational elongation	GO:0003924 & GO:0003746 & GO:0005525 & GO:0006414	SP_1489
SSU_RS02620	40	286.978	303.426	-0.0804032	1	1	OG0000216		yidA	haloacid dehalogenase-like hydrolase	sugar-phosphatase	SSU0484	hydrolase activity	GO:0016787	SP_1291
SSU_RS02625	40	324.667	314.394	0.0463873	0.538791	1	OG0000215			putative phosphohydrolase	HD domain-containing protein	SSU0485			SP_1290
SSU_RS02645	36	137.607	130.343	0.0782506	0.607861	1	OG0001497			putative adenosine deaminase	adenosine deaminase	SSU0489	deaminase activity & purine ribonucleoside monophosphate biosynthetic process & adenosine deaminase activity	GO:0019239 & GO:0009168 & GO:0004000	NA
SSU_RS02650	40	580.426	544.326	0.09264	0.816616	1	OG0000961			putative membrane protein	hypothetical protein	SSU0490			NA
SSU_RS02655	40	623.888	539.949	0.208464	0.902304	1	OG0000962			ABC transporter ATP-binding protein	ABC transporter ATP-binding protein	SSU0491	ATP binding	GO:0005524	SP_1715
SSU_RS02670	40	1786.37	1726.6	0.0491008	0.692286	1	OG0000965	pfk	pfkA	6-phosphofructokinase	6-phosphofructokinase	SSU0494	fructose 6-phosphate metabolic process & 6-phosphofructokinase activity & glycolytic process & ATP binding & phosphofructokinase activity	GO:0006002 & GO:0003872 & GO:0006096 & GO:0005524 & GO:0008443	SP_0896
SSU_RS02675	40	2722.16	2618.92	0.0557773	0.945633	1	OG0000966	pyk	pyk	putative pyruvate kinase	pyruvate kinase	SSU0495	glycolytic process & magnesium ion binding & pyruvate kinase activity & potassium ion binding & catalytic activity	GO:0006096 & GO:0000287 & GO:0004743 & GO:0030955 & GO:0003824	SP_0897
SSU_RS02685	40	419.213	432.012	-0.0433878	0.795485	1	OG0000967			FAD dependent oxidoreductase	FAD-binding oxidoreductase	SSU0497	oxidoreductase activity & oxidation-reduction process	GO:0016491 & GO:0055114	NA
SSU_RS02700	40	807.268	813.676	-0.0114073	0.46886	1	OG0000970	glmS	glmS	glucosamine--fructose-6-phosphate aminotransferase [isomerizing]	glutamine--fructose-6-phosphate transaminase (isomerizing)	SSU0500	carbohydrate derivative biosynthetic process & carbohydrate derivative binding & glutamine-fructose-6-phosphate transaminase (isomerizing) activity & carbohydrate derivative metabolic process	GO:1901137 & GO:0097367 & GO:0004360 & GO:1901135	SP_0266
SSU_RS02720	40	86.7391	104.293	-0.265892	0.837879	1	OG0000182			metallo-beta-lactamase superfamily protein	MBL fold metallo-hydrolase	SSU0506			SP_1646
SSU_RS02730	40	116.237	112.775	0.0436244	0.613471	1	OG0000180	proB		glutamate 5-kinase	glutamate 5-kinase	SSU0508	RNA binding & cytoplasm & proline biosynthetic process & glutamate 5-kinase activity	GO:0003723 & GO:0005737 & GO:0006561 & GO:0004349	NA
SSU_RS02735	40	224.639	222.979	0.0106991	0.880738	1	OG0000179	proA		gamma-glutamyl phosphate reductase	glutamate-5-semialdehyde dehydrogenase	SSU0509	NADP binding & oxidation-reduction process & proline biosynthetic process & oxidoreductase activity, acting on the aldehyde or oxo group of donors, NAD or NADP as acceptor & glutamate-5-semialdehyde dehydrogenase activity & oxidoreductase activity	GO:0050661 & GO:0055114 & GO:0006561 & GO:0016620 & GO:0004350 & GO:0016491	SP_0932
SSU_RS02740	40	270.785	245.356	0.142272	0.373852	1	OG0000178	proC	proC	putative pyrroline-5-carboxylate reductase	pyrroline-5-carboxylate reductase	SSU0510	oxidation-reduction process & proline biosynthetic process & pyrroline-5-carboxylate reductase activity	GO:0055114 & GO:0006561 & GO:0004735	NA
SSU_RS02745	40	104.771	84.2827	0.313925	0.373852	1	OG0000177			TetR family regulatory proteins	TetR/AcrR family transcriptional regulator	SSU0511	DNA binding	GO:0003677	SP_0743
SSU_RS02750	40	793.537	724.379	0.131551	0.733019	1	OG0000074			conserved hypothetical protein	DegV family protein	SSU0512			SP_0742
SSU_RS02760	40	253.699	250.719	0.0170497	0.652405	1	OG0000072		yaaA	conserved hypothetical protein	peroxide stress protein YaaA	SSU0514			NA
SSU_RS03065	40	31.0849	62.458	-1.00667	0.652405	1	OG0001211			C4-dicarboxylate anaerobic carrier protein	YfcC family protein	SSU0584	integral component of membrane	GO:0016021	SP_2152
SSU_RS03090	40	137.361	85.0266	0.691987	0.575572	1	OG0001215	nagB		glucosamine-6-phosphate isomerase	glucosamine-6-phosphate deaminase	SSU0591	N-acetylglucosamine metabolic process & glucosamine-6-phosphate deaminase activity & carbohydrate metabolic process	GO:0006044 & GO:0004342 & GO:0005975	SP_1415
SSU_RS03135	40	38.4183	30.6172	0.327452	0.520842	1	OG0000161			putative low temperature requirement A protein	low temperature requirement protein A	SSU0600			NA
SSU_RS03140	40	43.8839	45.3953	-0.0488506	0.594387	1	OG0001216			conserved hypothetical protein	glutathione S-transferase family protein	SSU0601	protein binding & glutathione metabolic process & glutathione transferase activity	GO:0005515 & GO:0006749 & GO:0004364	NA
SSU_RS03145	40	93.1218	102.678	-0.14093	0.652405	1	OG0001217			putative ribosomal small subunit pseudouridine synthase A	rRNA pseudouridine synthase	SSU0602	RNA binding & pseudouridine synthase activity & RNA modification & pseudouridine synthesis & intramolecular transferase activity	GO:0003723 & GO:0009982 & GO:0009451 & GO:0001522 & GO:0016866	NA
SSU_RS03155	40	324.535	238.895	0.442001	0.672233	1	OG0000013				iron ABC transporter permease		membrane & transmembrane transporter activity	GO:0016020 & GO:0022857	NA
SSU_RS03165	36	359.246	312.907	0.199238	0.631265	1	OG0001520	fhuD		putative ferrichrome-binding protein precursor	ABC transporter substrate-binding protein	SSU0606			NA
SSU_RS03170	40	578.969	391.325	0.56512	0.359234	1	OG0001219	fhuC		ferrichrome transport ATP-binding protein	ABC transporter ATP-binding protein	SSU0607	ATP binding & ATPase activity	GO:0005524 & GO:0016887	NA
SSU_RS03185	40	6.50807	5.65325	0.203151	0.795485	1	OG0001222	comEA		putative competence protein	helix-hairpin-helix domain-containing protein	SSU0610	DNA repair & DNA binding	GO:0006281 & GO:0003677	NA
SSU_RS03190	40	6.55323	5.7772	0.181837	0.733019	1	OG0001223	comEC		putative competence protein	DNA internalization-related competence protein ComEC/Rec2	SSU0611	integral component of membrane & establishment of competence for transformation	GO:0016021 & GO:0030420	NA
SSU_RS03200	40	257.677	257.774	-0.000544669	0.520842	1	OG0001224			conserved hypothetical protein	CBS domain-containing protein	SSU0613			SP_0754
SSU_RS03205	40	132.24	142.288	-0.105647	0.880738	1	OG0001225			putative membrane protein	hypothetical protein	SSU0614			NA
SSU_RS03210	40	246.288	243.35	0.0173136	0.945633	1	OG0001226			conserved hypothetical protein	toxic anion resistance protein	SSU0615			NA
SSU_RS03215	40	63.5768	58.6091	0.117375	0.652405	1	OG0001227			putative membrane protein	YitT family protein	SSU0616			NA
SSU_RS03225	40	261.379	248.118	0.0751206	0.373852	1	OG0001229	holB		putative DNA polymerase III, delta' subunit	DNA polymerase III subunit delta'	SSU0618			NA
SSU_RS03230	40	307.376	306.757	0.00290909	0.880738	1	OG0001230		yabA	initiation-control protein YabA	DNA replication initiation control protein YabA	SSU0619	DNA replication	GO:0006260	NA
SSU_RS03245	40	190.196	209.946	-0.142529	0.795485	1	OG0001233			acetyltransferase (GNAT) family protein	GNAT family acetyltransferase	SSU0622	N-acetyltransferase activity	GO:0008080	NA
SSU_RS03250	40	214.344	257.301	-0.263531	0.538791	1	OG0001234			putative D-isomer specific 2-hydroxyacid dehydrogenase	phosphoglycerate dehydrogenase	SSU0623	oxidation-reduction process & NAD binding & oxidoreductase activity, acting on the CH-OH group of donors, NAD or NADP as acceptor	GO:0055114 & GO:0051287 & GO:0016616	NA
SSU_RS03255	40	178.501	195.7	-0.132708	0.672233	1	OG0000162	ogt		putative methylated-DNA--protein-cysteine methyltransferase	methylated-DNA--[protein]-cysteine S-methyltransferase	SSU0624	DNA repair & methylated-DNA-[protein]-cysteine S-methyltransferase activity & catalytic activity	GO:0006281 & GO:0003908 & GO:0003824	NA
SSU_RS03265	36	45.6468	60.113	-0.397164	0.562222	1	OG0001521			cation efflux family protein	cation transporter	SSU0626	cation transport & transmembrane transport & cation transmembrane transporter activity & integral component of membrane	GO:0006812 & GO:0055085 & GO:0008324 & GO:0016021	NA
SSU_RS03290	32	39.5743	35.7101	0.148233	0.716882	1	OG0001597			putative membrane protein	DUF975 family protein	SSU0632			NA
SSU_RS03295	36	46.8542	33.3124	0.492121	0.703583	1	OG0001412			CAAX amino terminal protease family protein	CPBP family intramembrane metalloprotease	SSU0633	membrane & CAAX-box protein processing & metalloendopeptidase activity	GO:0016020 & GO:0071586 & GO:0004222	NA
SSU_RS03300	40	39.0474	39.4205	-0.0137195	0.632814	1	OG0001413			hypothetical protein	DUF3885 domain-containing protein	SSU0634			NA
SSU_RS03310	26	125.775	79.4815	0.662151	0.835773	1	OG0001414				site-specific DNA-methyltransferase		methyltransferase activity & DNA methylation & methylation & nucleic acid binding & N-methyltransferase activity & DNA binding	GO:0008168 & GO:0006306 & GO:0032259 & GO:0003676 & GO:0008170 & GO:0003677	NA
SSU_RS03330	40	631.052	629.985	0.00244017	0.613471	1	OG0001238	pgmA		putative phosphomannomutase	phospho-sugar mutase	SSU0644	carbohydrate metabolic process & intramolecular transferase activity, phosphotransferases & organic substance metabolic process & magnesium ion binding	GO:0005975 & GO:0016868 & GO:0071704 & GO:0000287	SP_1498
SSU_RS03335	40	392.159	431.243	-0.137065	0.557037	1	OG0001239			putative membrane protein	ECF transporter S component	SSU0645	transmembrane transporter activity	GO:0022857	SP_1232
SSU_RS03355	38	1119.88	604.472	0.889601	0.520086	1	OG0001417			putative membrane protein	PrsW family intramembrane metalloprotease	SSU0649	peptidase activity	GO:0008233	NA
SSU_RS03395	40	164.522	192.441	-0.226136	0.859258	1	OG0001241			putative lipoprotein	DUF5052 family protein	SSU0656			NA
SSU_RS03400	40	160.332	153.867	0.0593732	0.795485	1	OG0001242			putative acetyltransferase	N-acetyltransferase	SSU0657	N-acetyltransferase activity	GO:0008080	NA
SSU_RS03435	30	2.30646	2.52068	-0.128135	0.845779	1	OG0001685			sugar phosphotransferase system (PTS), lactose/cellobiose-specific family, IIB component	PTS sugar transporter subunit IIB	SSU0665	phosphoenolpyruvate-dependent sugar phosphotransferase system & protein-N(PI)-phosphohistidine-sugar phosphotransferase activity	GO:0009401 & GO:0008982	SP_0249
SSU_RS03450	30	7.90232	8.30527	-0.0717519	0.812072	1	OG0001687	fsaA		putative fructose-6-phosphate aldolase	fructose-6-phosphate aldolase	SSU0668	carbohydrate metabolic process & catalytic activity & aldehyde-lyase activity	GO:0005975 & GO:0003824 & GO:0016832	SP_0252
SSU_RS03460	34	22.0256	15.8418	0.475448	0.457039	1	OG0001638	gldA		glycerol dehydrogenase	glycerol dehydrogenase	SSU0670	metal ion binding & oxidoreductase activity & oxidation-reduction process & oxidoreductase activity, acting on CH-OH group of donors	GO:0046872 & GO:0016491 & GO:0055114 & GO:0016614	SP_0253
SSU_RS03465	40	270.656	291.541	-0.107235	0.753672	1	OG0001243	asd		aspartate-semialdehyde dehydrogenase	aspartate-semialdehyde dehydrogenase	SSU0671	cellular amino acid biosynthetic process & isoleucine biosynthetic process & NAD binding & methionine biosynthetic process & oxidoreductase activity, acting on the aldehyde or oxo group of donors, NAD or NADP as acceptor & threonine biosynthetic process & NADP binding & lysine biosynthetic process via diaminopimelate & oxidation-reduction process & aspartate-semialdehyde dehydrogenase activity & …	GO:0008652 & GO:0009097 & GO:0051287 & GO:0009086 & GO:0016620 & GO:0009088 & GO:0050661 & GO:0009089 & GO:0055114 & GO:0004073 & GO:0046983	SP_1013
SSU_RS03505	34	24.3027	16.4363	0.564231	0.903872	1	OG0001599				hypothetical protein				NA
SSU_RS03590	36	61.2667	44.6701	0.455794	0.397524	1	OG0001566			putative phage holin protein	holin	SSU0696			NA
SSU_RS03595	40	337.943	399.555	-0.241613	0.816616	1	OG0001250			putative D-alanyl-D-alanine carboxypeptidase	M15 family metallopeptidase	SSU0698	proteolysis & peptidase activity	GO:0006508 & GO:0008233	NA
SSU_RS03600	40	382.808	380.065	0.0103775	0.945633	1	OG0001251			glyoxalase/bleomycin resistance protein/dioxygenase superfamily protein	VOC family protein	SSU0699			NA
SSU_RS03605	40	163.465	159.042	0.0395733	0.880738	1	OG0001252			putative membrane protein	permease	SSU0700			NA
SSU_RS03610	40	156.399	164.67	-0.0743462	0.485869	1	OG0001253			ABC transporter ATP-binding protein	ABC transporter ATP-binding protein	SSU0701	ATP binding	GO:0005524	SP_1381
SSU_RS03615	40	89.0919	87.3607	0.0283105	0.902304	1	OG0001254	uvrC	uvrC	UvrABC system protein C	excinuclease ABC subunit UvrC	SSU0702	excinuclease ABC activity & excinuclease repair complex & protein binding & nucleotide-excision repair	GO:0009381 & GO:0009380 & GO:0005515 & GO:0006289	SP_0618
SSU_RS03625	40	488.646	478.126	0.0313996	0.945633	1	OG0001256		obgE	putative GTP-binding protein	GTPase ObgE	SSU0704	nucleotide binding & GTP binding & magnesium ion binding & GTPase activity	GO:0000166 & GO:0005525 & GO:0000287 & GO:0003924	SP_1079
SSU_RS03635	32	3917.41	1899.84	1.04402	0.589038	1	OG0001338	mrp		muramidase-released protein precursor (136 kDa surface protein)	MucBP domain-containing protein	SSU0706			NA
SSU_RS03645	40	183.102	169.04	0.115281	0.46886	1	OG0001259	addA	addA	putative ATP-dependent exonuclease subunit A	helicase-exonuclease AddAB subunit AddA	SSU0708	ATP binding & hydrolase activity & DNA helicase activity & DNA binding & double-strand break repair	GO:0005524 & GO:0016787 & GO:0003678 & GO:0003677 & GO:0006302	NA
SSU_RS03650	40	701.531	914.455	-0.382406	0.753672	1	OG0001260		plsY	putative membrane protein	glycerol-3-phosphate 1-O-acyltransferase PlsY	SSU0709	plasma membrane & phospholipid biosynthetic process & acyl-phosphate glycerol-3-phosphate acyltransferase activity	GO:0005886 & GO:0008654 & GO:0043772	SP_0851
SSU_RS03655	40	471.565	401.674	0.231432	0.967364	1	OG0001261	parE	parE	topoisomerase IV subunit B	DNA topoisomerase IV subunit B	SSU0710	ATP binding & DNA binding & DNA topological change & DNA topoisomerase type II (double strand cut, ATP-hydrolyzing) activity & chromosome	GO:0005524 & GO:0003677 & GO:0006265 & GO:0003918 & GO:0005694	SP_0852
SSU_RS03665	26	438.281	572.971	-0.386606	0.514515	1	OG0001567				Fic family protein				NA
SSU_RS03670	32	266.253	311.802	-0.227832	0.458441	1	OG0001657			putative membrane protein	DUF1232 domain-containing protein	SSU0715			NA
SSU_RS03675	22	395.297	428.425	-0.116108	0.952381	1	OG0001785			hypothetical protein	hypothetical protein	SSU0716			NA
SSU_RS03680	40	542.574	492.53	0.139609	0.613471	1	OG0001262	parC	parC	topoisomerase IV subunit A	DNA topoisomerase IV subunit A	SSU0717	DNA topological change & ATP binding & DNA topoisomerase type II (double strand cut, ATP-hydrolyzing) activity & DNA binding & DNA topoisomerase activity & DNA metabolic process & chromosome	GO:0006265 & GO:0005524 & GO:0003918 & GO:0003677 & GO:0003916 & GO:0006259 & GO:0005694	SP_0855
SSU_RS03690	40	298.781	274.579	0.121871	0.452177	1	OG0001263			putative branched-chain-amino-acid aminotransferase	branched-chain amino acid aminotransferase	SSU0719	catalytic activity & branched-chain amino acid metabolic process & branched-chain-amino-acid transaminase activity	GO:0003824 & GO:0009081 & GO:0004084	SP_0856
SSU_RS03710	40	3832.18	3655.49	0.0681007	0.880738	1	OG0001265		rpsA	putative 30S ribosomal protein S1	30S ribosomal protein S1	SSU0721	nucleic acid binding	GO:0003676	SP_0862
SSU_RS03720	40	128.663	162.12	-0.333465	0.359234	1	OG0001266			putative L-threonine aldolase	threonine aldolase	SSU0722	catalytic activity & cellular amino acid metabolic process & lyase activity	GO:0003824 & GO:0006520 & GO:0016829	NA
SSU_RS03730	36	11.7486	19.0377	-0.696368	0.8041	1	OG0001568			putative membrane protein	hypothetical protein	SSU0724			NA
SSU_RS03740	40	238.768	238.461	0.00185289	0.795485	1	OG0001268	thiI	thiI	putative thiamine biosynthesis protein	tRNA 4-thiouridine(8) synthase ThiI	SSU0726	RNA binding & sulfurtransferase activity & tRNA adenylyltransferase activity & tRNA thio-modification	GO:0003723 & GO:0016783 & GO:0004810 & GO:0034227	SP_0881
SSU_RS03745	40	313.776	306.021	0.0361032	0.902304	1	OG0001269	brnQ	brnQ	putative branched-chain amino acid transport system carrier protein	branched-chain amino acid transport system II carrier protein	SSU0727	integral component of membrane & branched-chain amino acid transmembrane transporter activity & branched-chain amino acid transport	GO:0016021 & GO:0015658 & GO:0015803	SP_0626
SSU_RS03750	40	6800.91	7090.22	-0.0601022	0.594387	1	OG0001270	rplU	rplU	50S ribosomal protein L21	50S ribosomal protein L21	SSU0728	structural constituent of ribosome & RNA binding & translation & ribosome	GO:0003735 & GO:0003723 & GO:0006412 & GO:0005840	SP_1105
SSU_RS03765	40	347.556	378.5	-0.12305	0.538791	1	OG0001272	cpsY		LysR family regulatory protein	LysR family transcriptional regulator	SSU0730	regulation of transcription, DNA-templated & DNA-binding transcription factor activity	GO:0006355 & GO:0003700	SP_0927
SSU_RS03770	40	272.931	293.436	-0.104509	0.485869	1	OG0001273	lspA		lipoprotein signal peptidase	signal peptidase II	SSU0731	aspartic-type endopeptidase activity & proteolysis & membrane	GO:0004190 & GO:0006508 & GO:0016020	NA
SSU_RS03775	40	351.583	354.931	-0.0136715	0.923941	1	OG0001274			putative RNA pseudouridylate synthase	RluA family pseudouridine synthase	SSU0732	pseudouridine synthesis & pseudouridine synthase activity & RNA binding & RNA modification	GO:0001522 & GO:0009982 & GO:0003723 & GO:0009451	SP_0929
SSU_RS03780	40	357.281	363.454	-0.0247125	0.816616	1	OG0001419			PhnA protein	alkylphosphonate utilization protein	SSU0733			SP_1602
SSU_RS03785	40	282.883	265.518	0.0913929	0.880738	1	OG0001275			putative membrane protein	Pr6Pr family membrane protein	SSU0734			NA
SSU_RS03790	40	287.46	341.936	-0.250367	0.859258	1	OG0001276	pyrR	pyrR	PyrR bifunctional protein [includes: pyrimidine operon regulatory protein; uracil phosphoribosyltransferase]	bifunctional pyr operon transcriptional regulator/uracil phosphoribosyltransferase PyrR	SSU0735	nucleoside metabolic process	GO:0009116	SP_1278
SSU_RS03795	40	367.416	443.218	-0.270601	0.816616	1	OG0001277	pyrB		aspartate carbamoyltransferase	aspartate carbamoyltransferase catalytic subunit	SSU0736	cellular amino acid metabolic process & carboxyl- or carbamoyltransferase activity & amino acid binding & 'de novo' pyrimidine nucleobase biosynthetic process & aspartate carbamoyltransferase activity	GO:0006520 & GO:0016743 & GO:0016597 & GO:0006207 & GO:0004070	SP_1277
SSU_RS03800	40	409.553	511.901	-0.321815	0.753672	1	OG0001278	carA	carA	carbamoyl-phosphate synthase small chain	glutamine-hydrolyzing carbamoyl-phosphate synthase small subunit	SSU0737	carbamoyl-phosphate synthase (glutamine-hydrolyzing) activity & 'de novo' pyrimidine nucleobase biosynthetic process & glutamine metabolic process	GO:0004088 & GO:0006207 & GO:0006541	SP_1276
SSU_RS03805	40	394.916	449.567	-0.186988	1	1	OG0001279	carB	carB	carbamoyl-phosphate synthase large chain	carbamoyl-phosphate synthase large subunit	SSU0738	ATP binding & nitrogen compound metabolic process & metal ion binding	GO:0005524 & GO:0006807 & GO:0046872	SP_1275
SSU_RS03825	40	3965.92	3858.34	0.0396758	0.880738	1	OG0001283	rpsP	rpsP	30S ribosomal protein S16	30S ribosomal protein S16	SSU0742	ribosome & structural constituent of ribosome & translation	GO:0005840 & GO:0003735 & GO:0006412	SP_0775
SSU_RS03830	40	2091.81	2014.57	0.054281	0.880738	1	OG0001284			putative RNA-binding protein	KH domain-containing protein	SSU0743			SP_0776
SSU_RS03845	40	131.475	145.547	-0.146704	0.503199	1	OG0001287			putative polysaccharide deacetylase	polysaccharide deacetylase family protein	SSU0746	hydrolase activity, acting on carbon-nitrogen (but not peptide) bonds & carbohydrate metabolic process & catalytic activity	GO:0016810 & GO:0005975 & GO:0003824	NA
SSU_RS03850	40	271.964	281.593	-0.0501931	0.902304	1	OG0001288	hom		homoserine dehydrogenase	homoserine dehydrogenase	SSU0747	cellular amino acid metabolic process & NADP binding & oxidation-reduction process & oxidoreductase activity	GO:0006520 & GO:0050661 & GO:0055114 & GO:0016491	SP_1361
SSU_RS03855	40	338.39	394.382	-0.220908	0.359234	1	OG0001289	thrB		homoserine kinase	homoserine kinase	SSU0748	ATP binding & threonine metabolic process & homoserine kinase activity	GO:0005524 & GO:0006566 & GO:0004413	SP_1360
SSU_RS03875	40	403.074	453.944	-0.171469	0.503199	1	OG0001293	potC		spermidine/putrescine ABC transporter permease protein	ABC transporter permease	SSU0753	membrane & transmembrane transport	GO:0016020 & GO:0055085	SP_1387
SSU_RS03885	26	91.0429	109.476	-0.265997	0.494193	1	OG0001739			voltage gated chloride channel family protein	ClC family H(+)/Cl(-) exchange transporter	SSU0755	cation transmembrane transporter activity & potassium ion transport & membrane & transmembrane transport & voltage-gated chloride channel activity & chloride transport	GO:0008324 & GO:0006813 & GO:0016020 & GO:0055085 & GO:0005247 & GO:0006821	NA
SSU_RS03905	40	165.734	188.528	-0.185907	0.880738	1	OG0001295	nth	nth	putative endonuclease III	endonuclease III	SSU0759	DNA binding & base-excision repair & DNA-(apurinic or apyrimidinic site) endonuclease activity & catalytic activity & DNA repair	GO:0003677 & GO:0006284 & GO:0003906 & GO:0003824 & GO:0006281	SP_1279
SSU_RS03910	40	484.071	755.681	-0.64256	0.652405	1	OG0001296		guaC	GMP reductase	GMP reductase	SSU0760	catalytic activity & GMP reductase complex & oxidoreductase activity & GMP reductase activity & oxidation-reduction process & purine nucleotide metabolic process	GO:0003824 & GO:1902560 & GO:0016491 & GO:0003920 & GO:0055114 & GO:0006163	SP_1249
SSU_RS03915	40	94.0763	67.0829	0.487885	0.404146	1	OG0001420				MATE family efflux transporter		transmembrane transport & membrane & xenobiotic transmembrane transporter activity & antiporter activity	GO:0055085 & GO:0016020 & GO:0042910 & GO:0015297	SP_1166
SSU_RS03925	40	298.518	276.829	0.108821	0.485869	1	OG0000052	trmD	trmD	tRNA (Guanine-N(1)-)-methyltransferase	tRNA (guanosine(37)-N1)-methyltransferase TrmD	SSU0764	tRNA processing & tRNA (guanine(37)-N(1))-methyltransferase activity	GO:0008033 & GO:0052906	SP_0779
SSU_RS03930	40	85.3274	60.2301	0.502525	0.989119	1	OG0001297	hisC		putative histidinol-phosphate aminotransferase	histidinol-phosphate aminotransferase family protein	SSU0765	transferase activity & catalytic activity & biosynthetic process & pyridoxal phosphate binding	GO:0016740 & GO:0003824 & GO:0009058 & GO:0030170	NA
SSU_RS03935	40	147.925	236.661	-0.677953	0.359234	1	OG0001298			DeoR family regulatory protein	DeoR/GlpR transcriptional regulator	SSU0766	regulation of transcription, DNA-templated & DNA-binding transcription factor activity	GO:0006355 & GO:0003700	SP_0875
SSU_RS03970	40	272.711	284.867	-0.0629173	0.795485	1	OG0001305			ABC transporter ATP-binding protein	ABC-F family ATP-binding cassette domain-containing protein	SSU0773	DNA binding & ATP binding	GO:0003677 & GO:0005524	SP_1553
SSU_RS03975	40	170.19	181.45	-0.0924272	0.503199	1	OG0001306			putative membrane protein	hypothetical protein	SSU0774			NA
SSU_RS03980	40	149.383	72.5421	1.04213	0.452177	1	OG0001307	glkA		glucokinase	ROK family glucokinase	SSU0775	glucose 6-phosphate metabolic process & cytoplasm & glucokinase activity & glycolytic process	GO:0051156 & GO:0005737 & GO:0004340 & GO:0006096	SP_0668
SSU_RS03985	40	967.99	964.545	0.00514254	0.967364	1	OG0001421			putative membrane protein	hypothetical protein	SSU0776			NA
SSU_RS03990	40	1037.8	683.08	0.603397	0.435827	1	OG0001422			putative membrane protein	hypothetical protein	SSU0777			NA
SSU_RS03995	40	518.465	564.273	-0.122145	0.485869	1	OG0001308	thyA		thymidylate synthase	thymidylate synthase	SSU0778	thymidylate synthase activity & dTMP biosynthetic process	GO:0004799 & GO:0006231	SP_0669
SSU_RS04020	40	256.156	289.584	-0.176957	0.520842	1	OG0000165	ndk	ndk	nucleoside diphosphate kinase	nucleoside-diphosphate kinase	SSU0783	GTP biosynthetic process & CTP biosynthetic process & nucleoside diphosphate kinase activity & UTP biosynthetic process & nucleoside diphosphate phosphorylation	GO:0006183 & GO:0006241 & GO:0004550 & GO:0006228 & GO:0006165	SP_1959
SSU_RS04055	40	570.824	593.657	-0.0565832	0.388824	1	OG0001314	prfA	prfA	peptide chain release factor 1	peptide chain release factor 1	SSU0790	translation release factor activity & translational termination & translation release factor activity, codon specific	GO:0003747 & GO:0006415 & GO:0016149	SP_1020
SSU_RS04065	40	558.186	541.155	0.0447026	0.774498	1	OG0001316			conserved hypothetical protein	threonylcarbamoyl-AMP synthase	SSU0792	double-stranded RNA binding	GO:0003725	SP_1022
SSU_RS04070	36	534.674	564.327	-0.0778718	0.778602	1	OG0001525			acetyltransferase (GNAT) family protein	GNAT family N-acetyltransferase	SSU0793	N-acetyltransferase activity	GO:0008080	NA
SSU_RS04090	40	277.526	322.301	-0.215787	0.652405	1	OG0001319			putative NADP-dependent L-serine/L-allo-threonine dehydrogenase	SDR family NAD(P)-dependent oxidoreductase	SSU0797	oxidoreductase activity & oxidation-reduction process	GO:0016491 & GO:0055114	SP_1909
SSU_RS04105	40	117.118	142.5	-0.283001	0.733019	1	OG0001322			hypothetical protein	hypothetical protein	SSU0800			NA
SSU_RS04110	34	35.959	40.3176	-0.165057	0.58948	1	OG0001569			putative lipoprotein	hypothetical protein	SSU0801			NA
SSU_RS04115	34	35.1698	38.383	-0.12613	0.422745	1	OG0001570			putative restriction enzyme	AAA family ATPase	SSU0802	ATP binding & ATPase activity	GO:0005524 & GO:0016887	NA
SSU_RS04125	30	54.1174	61.5722	-0.186187	0.818745	1	OG0001639			putative integrase	site-specific integrase	SSU0804	DNA integration & DNA binding & DNA recombination	GO:0015074 & GO:0003677 & GO:0006310	NA
SSU_RS04145	10	9.3297	12.1337	-0.379114	0.4	1	OG0002052			conserved hypothetical protein	hypothetical protein	SSU0808			NA
SSU_RS04165	12	14.4664	18.8757	-0.383822	0.606061	1	OG0001959			putative lipoprotein	hypothetical protein	SSU0812			NA
SSU_RS04195	40	107.693	92.3982	0.220987	0.419815	1	OG0001325			putative DNA-binding protein	putative DNA-binding protein	SSU0818			SP_1288
SSU_RS04200	40	298.219	309.399	-0.053099	0.575572	1	OG0001326	ffh	ffh	signal recognition particle protein	signal recognition particle protein	SSU0819	7S RNA binding & GTP binding & SRP-dependent cotranslational protein targeting to membrane & GTPase activity & signal recognition particle	GO:0008312 & GO:0005525 & GO:0006614 & GO:0003924 & GO:0048500	SP_1287
SSU_RS04205	40	60.9225	48.0684	0.341886	0.859258	1	OG0001327			putative DNA-binding protein	SatD family protein	SSU0820			NA
SSU_RS04210	34	72.0344	68.9244	0.0636704	0.809114	1	OG0001527			putative membrane protein	DUF3307 domain-containing protein	SSU0821			NA
SSU_RS04215	34	38.2838	44.9824	-0.232626	0.925994	1	OG0001603				AAA family ATPase				NA
SSU_RS04225	40	52.6295	52.9526	-0.00883011	0.435827	1	OG0001328		xerS	tyrosine recombinase XerC	tyrosine recombinase XerS	SSU0825	DNA binding & DNA recombination & DNA integration & chromosome segregation & cell division	GO:0003677 & GO:0006310 & GO:0015074 & GO:0007059 & GO:0051301	SP_1159
SSU_RS04230	40	83.0654	94.8224	-0.190979	0.594387	1	OG0001423			phosphoglucomutase/phosphomannomutase family protein	phosphomannomutase/phosphoglucomutase	SSU0826	intramolecular transferase activity, phosphotransferases & carbohydrate metabolic process	GO:0016868 & GO:0005975	NA
SSU_RS04235	40	117.589	106.645	0.140935	0.837879	1	OG0001329			sensor histidine kinase	sensor histidine kinase	SSU0827			NA
SSU_RS04240	40	96.1357	86.0537	0.159835	0.774498	1	OG0001330			response regulator protein	response regulator transcription factor	SSU0828	regulation of transcription, DNA-templated & phosphorelay signal transduction system & DNA binding	GO:0006355 & GO:0000160 & GO:0003677	NA
SSU_RS04250	40	94.1609	84.1277	0.162546	0.902304	1	OG0001331			conserved hypothetical protein	hypothetical protein	SSU0830			SP_1224
SSU_RS04275	38	706.12	280.303	1.33292	0.393212	1	OG0000018			putative lantibiotic transport ATP-binding protein	ABC transporter ATP-binding protein	SSU0835			NA
SSU_RS04290	40	115.491	127.929	-0.147557	0.774498	1	OG0001333			conserved hypothetical protein	carbamoyl phosphate synthase large subunit	SSU0838	metal ion binding & ATP binding	GO:0046872 & GO:0005524	SP_0885
SSU_RS04295	40	89.061	87.9307	0.0184271	0.989119	1	OG0001334			putative esterase	esterase family protein	SSU0839			SP_0883, SP_0884
SSU_RS04300	40	71.0453	73.3569	-0.0461941	0.594387	1	OG0001335			putative esterase	alpha/beta hydrolase	SSU0840			SP_0882
SSU_RS04305	36	57.3707	44.762	0.358038	0.540022	1	OG0001336			conserved hypothetical protein	winged helix DNA-binding domain-containing protein	SSU0841			NA
SSU_RS04330	40	5458.35	5567.24	-0.0284967	0.880738	1	OG0001198	rplJ		50S ribosomal protein L10	50S ribosomal protein L10	SSU0846	translation & large ribosomal subunit & ribosome biogenesis & structural constituent of ribosome	GO:0006412 & GO:0015934 & GO:0042254 & GO:0003735	SP_1355
SSU_RS04335	40	247.577	263.026	-0.0873311	0.692286	1	OG0001197	topA	topA	DNA topoisomerase I	type I DNA topoisomerase	SSU0847	DNA topoisomerase activity & chromosome & DNA topoisomerase type I (single strand cut, ATP-independent) activity & DNA binding & DNA topological change	GO:0003916 & GO:0005694 & GO:0003917 & GO:0003677 & GO:0006265	SP_1263
SSU_RS04340	40	16.1666	5.34275	1.59736	0.989119	1	OG0001196		dprA	SMF family protein	DNA-protecting protein DprA	SSU0848	DNA mediated transformation	GO:0009294	SP_1266
SSU_RS04350	26	53.3509	74.1646	-0.475218	0.972575	1	OG0001735			conserved hypothetical protein	metal-sensitive transcriptional regulator	SSU0850	metal ion binding & DNA binding & regulation of transcription, DNA-templated	GO:0046872 & GO:0003677 & GO:0006355	NA
SSU_RS04365	40	759.544	1008.04	-0.408347	0.692286	1	OG0001194			conserved hypothetical protein	DUF1836 domain-containing protein	SSU0853			NA
SSU_RS04395	40	70.8338	50.3114	0.493553	0.435827	1	OG0001189			Maf-like protein	Maf family protein	SSU0859	nucleoside-triphosphate diphosphatase activity	GO:0047429	NA
SSU_RS04405	40	422.41	375.153	0.171166	0.538791	1	OG0001188	pyrC		putative dihydroorotase	dihydroorotase	SSU0861	hydrolase activity, acting on carbon-nitrogen (but not peptide) bonds & hydrolase activity, acting on carbon-nitrogen (but not peptide) bonds, in cyclic amides & hydrolase activity & dihydroorotase activity & pyrimidine nucleotide biosynthetic process & metal ion binding	GO:0016810 & GO:0016812 & GO:0016787 & GO:0004151 & GO:0006221 & GO:0046872	SP_1167
SSU_RS04410	40	461.904	410.591	0.169891	0.435827	1	OG0001187	ung		uracil-DNA glycosylase	uracil-DNA glycosylase	SSU0862	uracil DNA N-glycosylase activity & DNA repair & hydrolase activity, hydrolyzing N-glycosyl compounds & base-excision repair	GO:0004844 & GO:0006281 & GO:0016799 & GO:0006284	SP_1169
SSU_RS04415	40	366.54	317.345	0.20792	0.452177	1	OG0001186			glycosyl transferase	glycosyltransferase family 2 protein	SSU0863			SP_1606
SSU_RS04420	40	216.214	189.426	0.190821	0.923941	1	OG0001185	pyrE		orotate phosphoribosyltransferase	orotate phosphoribosyltransferase	SSU0864	pyrimidine nucleotide biosynthetic process & nucleoside metabolic process & orotate phosphoribosyltransferase activity	GO:0006221 & GO:0009116 & GO:0004588	SP_0702
SSU_RS04425	36	188.086	132.763	0.502534	0.361276	1	OG0001517			conserved hypothetical protein	inorganic diphosphatase	SSU0865	inorganic diphosphatase activity & cytoplasm & magnesium ion binding & phosphate-containing compound metabolic process	GO:0004427 & GO:0005737 & GO:0000287 & GO:0006796	NA
SSU_RS04430	40	114.734	89.9509	0.351079	0.503199	1	OG0001184	pyrF	pyrF	orotidine 5'-phosphate decarboxylase	orotidine-5'-phosphate decarboxylase	SSU0866	orotidine-5'-phosphate decarboxylase activity & 'de novo' pyrimidine nucleobase biosynthetic process & 'de novo' UMP biosynthetic process & catalytic activity	GO:0004590 & GO:0006207 & GO:0044205 & GO:0003824	SP_0701
SSU_RS04440	36	111.957	98.0659	0.191118	0.476087	1	OG0001515	pyrK		dihydroorotate dehydrogenase electron transfer subunit	dihydroorotate dehydrogenase electron transfer subunit	SSU0868	oxidation-reduction process & 2 iron, 2 sulfur cluster binding & oxidoreductase activity & flavin adenine dinucleotide binding & pyrimidine nucleotide biosynthetic process	GO:0055114 & GO:0051537 & GO:0016491 & GO:0050660 & GO:0006221	NA
SSU_RS04455	40	381.736	348.217	0.132589	0.359234	1	OG0001410		glgD		glucose-1-phosphate adenylyltransferase subunit GlgD		glycogen biosynthetic process & glucose-1-phosphate adenylyltransferase activity & biosynthetic process & nucleotidyltransferase activity	GO:0005978 & GO:0008878 & GO:0009058 & GO:0016779	NA
SSU_RS04460	40	261.998	276.767	-0.0791138	0.859258	1	OG0001181	glgA	glgA	glycogen synthase	glycogen synthase GlgA	SSU0873	glycogen (starch) synthase activity & transferase activity, transferring glycosyl groups	GO:0004373 & GO:0016757	NA
SSU_RS04470	40	464.925	525.513	-0.176728	0.902304	1	OG0001179			putative extracellular amino acid-binding protein	transporter substrate-binding domain-containing protein	SSU0875	ligand-gated ion channel activity & membrane	GO:0015276 & GO:0016020	NA
SSU_RS04475	40	198.972	324.193	-0.704287	0.989119	1	OG0000062			putative extracellular amino acid-binding protein	transporter substrate-binding domain-containing protein	SSU0876	membrane & ligand-gated ion channel activity	GO:0016020 & GO:0015276	NA
SSU_RS04510	40	928.682	850.458	0.126945	0.594387	1	OG0000159			putative glutamine ABC transporter, glutamine-binding protein/permease protein	ABC transporter permease subunit	SSU0883	membrane & ATP-binding cassette (ABC) transporter complex & transmembrane transporter activity & transmembrane transport & ligand-gated ion channel activity & integral component of membrane & nitrogen compound transport	GO:0016020 & GO:0043190 & GO:0022857 & GO:0055085 & GO:0015276 & GO:0016021 & GO:0071705	SP_1241
SSU_RS04515	40	1124.76	1081.02	0.0572221	0.652405	1	OG0001176	glnQ1		putative glutamine ABC transporter, ATP-binding protein 1	amino acid ABC transporter ATP-binding protein	SSU0884	amino acid transmembrane transport & ATPase-coupled amino acid transmembrane transporter activity & ATP binding & ATPase activity	GO:0003333 & GO:0015424 & GO:0005524 & GO:0016887	SP_0824, SP_1242
SSU_RS04520	40	25.0232	20.3484	0.298356	0.404146	1	OG0001175			acetyltransferase (GNAT) family protein	GNAT family N-acetyltransferase	SSU0885	N-acetyltransferase activity	GO:0008080	NA
SSU_RS04545	40	101.592	64.5838	0.653537	0.837879	1	OG0000157	lacX		aldose 1-epimerase	aldose 1-epimerase family protein	SSU0890	carbohydrate metabolic process & catalytic activity & carbohydrate binding & isomerase activity	GO:0005975 & GO:0003824 & GO:0030246 & GO:0016853	NA
SSU_RS04550	40	313.739	164.29	0.933318	0.902304	1	OG0000061	lacG	lacG	6-phospho-beta-galactosidase	6-phospho-beta-galactosidase	SSU0891	lactose catabolic process via tagatose-6-phosphate & hydrolase activity, hydrolyzing O-glycosyl compounds & carbohydrate metabolic process & 6-phospho-beta-galactosidase activity	GO:0019512 & GO:0004553 & GO:0005975 & GO:0033920	SP_1184
SSU_RS04555	40	313.242	160.311	0.966409	0.837879	1	OG0000060	lacE		putative lactose-specific phosphotransferase system (PTS), IIBC component	PTS transporter subunit EIIC	SSU0892	membrane & protein-N(PI)-phosphohistidine-sugar phosphotransferase activity & phosphoenolpyruvate-dependent sugar phosphotransferase system & protein-N(PI)-phosphohistidine-lactose phosphotransferase system transporter activity & integral component of membrane	GO:0016020 & GO:0008982 & GO:0009401 & GO:0022869 & GO:0016021	SP_1185
SSU_RS04560	40	196.541	98.3813	0.998376	0.485869	1	OG0000059	lacF		putative lactose-specific phosphotransferase system (PTS), IIA component	PTS lactose/cellobiose transporter subunit IIA	SSU0893	phosphoenolpyruvate-dependent sugar phosphotransferase system	GO:0009401	SP_1186
SSU_RS04570	40	396.51	165.612	1.25955	0.989119	1	OG0000041	lacD	lacD	tagatose 1,6-diphosphate aldolase	tagatose-bisphosphate aldolase	SSU0895	tagatose-6-phosphate kinase activity & catalytic activity & lyase activity & lactose catabolic process via tagatose-6-phosphate	GO:0009024 & GO:0003824 & GO:0016829 & GO:0019512	SP_1190
SSU_RS04585	40	353.797	112.563	1.65219	0.880738	1	OG0000058	lacB	lacB	galactose-6-phosphate isomerase LacB subunit	galactose-6-phosphate isomerase subunit LacB	SSU0898	lactose catabolic process & carbohydrate metabolic process & intramolecular oxidoreductase activity, interconverting aldoses and ketoses & isomerase activity & galactose-6-phosphate isomerase activity	GO:0005990 & GO:0005975 & GO:0016861 & GO:0016853 & GO:0050044	SP_1192
SSU_RS04615	32	34.4104	53.4875	-0.636358	0.847852	1	OG0000156				site-specific integrase		DNA recombination & DNA integration & DNA binding	GO:0006310 & GO:0015074 & GO:0003677	NA
SSU_RS04650	40	114.038	101.126	0.173364	0.753672	1	OG0001167			ABC transporter ATP-binding membrane protein	ABC transporter ATP-binding protein	SSU0912	ATP binding & ATPase-coupled transmembrane transporter activity & ATPase activity & transmembrane transport & integral component of membrane	GO:0005524 & GO:0042626 & GO:0016887 & GO:0055085 & GO:0016021	NA
SSU_RS04665	40	223.425	238.482	-0.0940858	0.632814	1	OG0001164	ppnK		putative inorganic polyphosphate/ATP-NAD kinase	NAD kinase	SSU0915	NAD+ kinase activity & NADP biosynthetic process & NAD metabolic process	GO:0003951 & GO:0006741 & GO:0019674	SP_1098
SSU_RS04680	40	403.491	403.238	0.000904134	0.795485	1	OG0001161	prsA2		putative ribose-phosphate pyrophosphokinase 2	ribose-phosphate diphosphokinase	SSU0918	ribose phosphate diphosphokinase activity & nucleoside metabolic process & ribonucleoside monophosphate biosynthetic process & nucleotide biosynthetic process & magnesium ion binding & cellular biosynthetic process	GO:0004749 & GO:0009116 & GO:0009156 & GO:0009165 & GO:0000287 & GO:0044249	SP_1095
SSU_RS04685	40	611.832	593.623	0.0435876	0.652405	1	OG0001160			putative cysteine desulfurase	cysteine desulfurase	SSU0919	catalytic activity	GO:0003824	SP_1094
SSU_RS04705	36	66.6408	78.8896	-0.24343	0.455708	1	OG0001513			putative peptidase	gamma-glutamyl-gamma-aminobutyrate hydrolase family protein	SSU0923	hydrolase activity	GO:0016787	NA
SSU_RS04715	40	440.42	448.853	-0.0273622	0.652405	1	OG0001155	srtA		sortase SrtA	class A sortase	SSU0925			NA
SSU_RS04720	40	517.591	534.937	-0.047557	0.485869	1	OG0001154	gyrA	gyrA	DNA gyrase subunit A	DNA gyrase subunit A	SSU0926	ATP binding & DNA topoisomerase type II (double strand cut, ATP-hydrolyzing) activity & DNA binding & chromosome & DNA topological change & DNA topoisomerase activity & DNA metabolic process	GO:0005524 & GO:0003918 & GO:0003677 & GO:0005694 & GO:0006265 & GO:0003916 & GO:0006259	SP_1219
SSU_RS04740	40	503.061	564.326	-0.165796	0.652405	1	OG0001152			ABC transporter permease protein	ABC transporter permease	SSU0930	transmembrane transport & transmembrane transporter activity & integral component of membrane	GO:0055085 & GO:0022857 & GO:0016021	SP_0848
SSU_RS04745	40	472.642	546.142	-0.20853	0.485869	1	OG0001151			ABC transporter permease protein	ABC transporter permease	SSU0931	transmembrane transporter activity & integral component of membrane & transmembrane transport	GO:0022857 & GO:0016021 & GO:0055085	SP_0847
SSU_RS04750	40	385.085	389.64	-0.0169629	0.837879	1	OG0000155			ABC transporter ATP-binding protein	ABC transporter ATP-binding protein	SSU0932	ATPase activity & ATP binding	GO:0016887 & GO:0005524	SP_0846
SSU_RS04755	40	1307.43	1401.33	-0.100069	0.837879	1	OG0001150			putative lipoprotein	BMP family protein	SSU0934	plasma membrane	GO:0005886	SP_0845
SSU_RS04760	40	692.306	642.605	0.107477	0.538791	1	OG0001149	cdd		cytidine deaminase	cytidine deaminase	SSU0935	cytidine deaminase activity & zinc ion binding & catalytic activity & cytidine deamination & hydrolase activity	GO:0004126 & GO:0008270 & GO:0003824 & GO:0009972 & GO:0016787	SP_0844
SSU_RS04765	40	523.682	563.864	-0.106657	0.816616	1	OG0001148	deoC	deoC	deoxyribose-phosphate aldolase	deoxyribose-phosphate aldolase	SSU0936	cytoplasm & lyase activity & deoxyribose-phosphate aldolase activity & deoxyribonucleotide catabolic process & catalytic activity	GO:0005737 & GO:0016829 & GO:0004139 & GO:0009264 & GO:0003824	SP_0843
SSU_RS04770	40	381.063	402.988	-0.080706	0.652405	1	OG0001147	deoA		thymidine phosphorylase	pyrimidine-nucleoside phosphorylase	SSU0937	pyrimidine nucleobase metabolic process & pyrimidine nucleoside metabolic process & transferase activity, transferring glycosyl groups & pyrimidine-nucleoside phosphorylase activity & transferase activity, transferring pentosyl groups & 1,4-alpha-oligoglucan phosphorylase activity	GO:0006206 & GO:0006213 & GO:0016757 & GO:0016154 & GO:0016763 & GO:0004645	SP_0842
SSU_RS04780	40	94.5603	53.7095	0.816057	0.538791	1	OG0001145	coaA		pantothenate kinase	type I pantothenate kinase	SSU0939	kinase activity & pantothenate kinase activity & coenzyme A biosynthetic process & ATP binding	GO:0016301 & GO:0004594 & GO:0015937 & GO:0005524	SP_0839
SSU_RS04810	40	133.841	123.76	0.112977	0.774498	1	OG0001143	ciaH		sensor histidine kinase	HAMP domain-containing histidine kinase	SSU0944	signal transduction & phosphorelay sensor kinase activity & transferase activity, transferring phosphorus-containing groups & phosphorylation	GO:0007165 & GO:0000155 & GO:0016772 & GO:0016310	NA
SSU_RS04815	40	114.045	101.539	0.167569	0.712552	1	OG0001142	ciaR		response regulator protein	response regulator transcription factor	SSU0945	phosphorelay signal transduction system & regulation of transcription, DNA-templated & DNA binding	GO:0000160 & GO:0006355 & GO:0003677	SP_0798
SSU_RS04835	40	732.535	724.889	0.0151368	0.692286	1	OG0001140	pstB1	pstB	phosphate import ATP-binding protein 1	phosphate ABC transporter ATP-binding protein	SSU0949	ATP binding & inorganic phosphate transmembrane transporter activity & membrane & phosphate ion transmembrane transport & ATPase activity	GO:0005524 & GO:0005315 & GO:0016020 & GO:0035435 & GO:0016887	SP_1396
SSU_RS04840	40	640.428	685.951	-0.0990689	0.373852	1	OG0001139	pstB2	pstB	phosphate import ATP-binding protein 2	phosphate ABC transporter ATP-binding protein	SSU0950	ATP binding & membrane & ATPase activity & phosphate ion transmembrane transport & inorganic phosphate transmembrane transporter activity	GO:0005524 & GO:0016020 & GO:0016887 & GO:0035435 & GO:0005315	SP_1397
SSU_RS04845	40	582.823	562.151	0.0521011	0.837879	1	OG0001138		pstA	putative phosphate ABC transporter permease protein	phosphate ABC transporter permease PstA	SSU0951	membrane & transmembrane transport & inorganic phosphate transmembrane transporter activity & phosphate ion transmembrane transport & integral component of plasma membrane	GO:0016020 & GO:0055085 & GO:0005315 & GO:0035435 & GO:0005887	SP_1398
SSU_RS04850	40	478.288	473.895	0.0133124	0.859258	1	OG0001137	pstC	pstC	putative phosphate ABC transporter permease protein	phosphate ABC transporter permease subunit PstC	SSU0952	inorganic phosphate transmembrane transporter activity & transmembrane transport & membrane & phosphate ion transport & integral component of membrane	GO:0005315 & GO:0055085 & GO:0016020 & GO:0006817 & GO:0016021	SP_1399
SSU_RS04855	40	411.235	396.496	0.0526546	0.945633	1	OG0001136	pstS		putative phosphate ABC transporter, extracellular phosphate-binding lipoprotein	phosphate ABC transporter substrate-binding protein PstS family protein	SSU0953	phosphate ion binding	GO:0042301	SP_1400
SSU_RS04860	40	75.8097	69.1375	0.132914	0.557037	1	OG0001135			NOL1/NOP2/sun family protein	RsmF rRNA methyltransferase first C-terminal domain-containing protein	SSU0954	RNA methylation & methyltransferase activity	GO:0001510 & GO:0008168	SP_1402
SSU_RS04895	26	21.5783	48.8511	-1.17881	0.744615	1	OG0001732				hypothetical protein				NA
SSU_RS04940	36	41.8898	141.033	-1.75136	0.703583	1	OG0001510			putative membrane protein	hypothetical protein	SSU0970			NA
SSU_RS04970	40	36.379	84.4615	-1.21519	0.503199	1	OG0001122			PadR family regulatory protein	PadR family transcriptional regulator	SSU0976			SP_0100
SSU_RS04985	34	60.632	59.2259	0.0338508	0.873084	1	OG0001508			putative exported protein	DUF4097 family beta strand repeat protein	SSU0979			NA
SSU_RS05055	40	72.2927	82.9051	-0.197611	0.557037	1	OG0001109			conserved hypothetical protein	hypothetical protein	SSU0993			NA
SSU_RS05075	40	253.363	259.187	-0.0327875	0.902304	1	OG0001107	pheS	pheS	phenylalanyl-tRNA synthetase alpha chain	phenylalanine--tRNA ligase subunit alpha	SSU0997	cytoplasm & phenylalanyl-tRNA aminoacylation & phenylalanine-tRNA ligase activity & ATP binding & aminoacyl-tRNA ligase activity & tRNA aminoacylation & nucleotide binding & tRNA binding	GO:0005737 & GO:0006432 & GO:0004826 & GO:0005524 & GO:0004812 & GO:0043039 & GO:0000166 & GO:0000049	SP_0579
SSU_RS05080	38	43.3684	37.7733	0.199278	0.481872	1	OG0000012				glycoside hydrolase family 3 protein & beta-hexosamidase		carbohydrate metabolic process & hydrolase activity, hydrolyzing O-glycosyl compounds	GO:0005975 & GO:0004553	NA
SSU_RS05090	38	23.5061	21.2414	0.146153	0.621828	1	OG0001403			haloacid dehalogenase-like hydrolase	HAD family hydrolase	SSU1000			NA
SSU_RS05095	38	23.3222	20.6547	0.175236	0.600817	1	OG0001402	kduD		putative 2-deoxy-D-gluconate 3-dehydrogenase	SDR family oxidoreductase	SSU1001	oxidoreductase activity & oxidation-reduction process	GO:0016491 & GO:0055114	NA
SSU_RS05115	38	62.8712	63.3532	-0.0110186	0.964271	1	OG0001398			GntR family regulatory protein	FadR family transcriptional regulator	SSU1005	regulation of transcription, DNA-templated & DNA-binding transcription factor activity	GO:0006355 & GO:0003700	NA
SSU_RS05120	38	6.8161	5.3478	0.35	0.393212	1	OG0001397	uidA	uidA	putative beta-glucuronidase	beta-glucuronidase	SSU1006	carbohydrate metabolic process & hydrolase activity, hydrolyzing O-glycosyl compounds	GO:0005975 & GO:0004553	NA
SSU_RS05130	38	25.5152	18.7734	0.442667	0.376713	1	OG0001395			putative sugar transporter	MFS transporter	SSU1008	integral component of membrane & carbohydrate transport & symporter activity	GO:0016021 & GO:0008643 & GO:0015293	NA
SSU_RS05140	40	51.1766	45.6261	0.165625	0.46886	1	OG0001105	epuA		putative competence associated protein	DNA-directed RNA polymerase subunit beta	SSU1010			NA
SSU_RS05195	40	145.361	121.125	0.263147	0.753672	1	OG0001095	yegS		putative lipid kinase yegs	diacylglycerol kinase family lipid kinase	SSU1021	kinase activity & NAD+ kinase activity	GO:0016301 & GO:0003951	NA
SSU_RS05200	40	104.602	92.697	0.174313	0.712552	1	OG0001094	lig	ligA	DNA ligase	NAD-dependent DNA ligase LigA	SSU1022	DNA binding & DNA repair & DNA replication & DNA ligase (NAD+) activity	GO:0003677 & GO:0006281 & GO:0006260 & GO:0003911	SP_1117
SSU_RS05215	40	461.984	499.549	-0.112781	0.359234	1	OG0001093	zwf		glucose-6-phosphate 1-dehydrogenase	glucose-6-phosphate dehydrogenase	SSU1025	glucose metabolic process & NADP binding & glucose-6-phosphate dehydrogenase activity & oxidation-reduction process & oxidoreductase activity, acting on CH-OH group of donors	GO:0006006 & GO:0050661 & GO:0004345 & GO:0055114 & GO:0016614	SP_1243
SSU_RS05230	40	284.568	288.637	-0.0204787	0.837879	1	OG0001091	ftsY	ftsY	putative cell division protein FtsY	signal recognition particle-docking protein FtsY	SSU1028	SRP-dependent cotranslational protein targeting to membrane & GTP binding	GO:0006614 & GO:0005525	SP_1244
SSU_RS05240	40	234.74	251.462	-0.0992759	0.435827	1	OG0001089			HAD superfamily hydrolase-like protein	HAD family hydrolase	SSU1030	hydrolase activity	GO:0016787	NA
SSU_RS05255	38	20.9249	22.0182	-0.0734748	0.600817	1	OG0001394			putative membrane protein	membrane protein	SSU1033			NA
SSU_RS05265	40	66.8589	124.048	-0.891713	0.404146	1	OG0000153			Major Facilitator Superfamily protein	MFS transporter	SSU1035	transmembrane transport & transmembrane transporter activity	GO:0055085 & GO:0022857	NA
SSU_RS05280	40	3176.47	3053.61	0.056909	0.594387	1	OG0001084	pstI	ptsP	phosphoenolpyruvate-protein phosphotransferase	phosphoenolpyruvate--protein phosphotransferase	SSU1038	transferase activity, transferring phosphorus-containing groups & phosphoenolpyruvate-dependent sugar phosphotransferase system & phosphorylation & catalytic activity & phosphoenolpyruvate-protein phosphotransferase activity	GO:0016772 & GO:0009401 & GO:0016310 & GO:0003824 & GO:0008965	SP_1176
SSU_RS05310	40	1749.65	1441.57	0.279428	0.404146	1	OG0001078		nrdE	putative ribonucleoside-diphosphate reductase alpha chain	class 1b ribonucleoside-diphosphate reductase subunit alpha	SSU1044	DNA replication & oxidation-reduction process & ribonucleoside-diphosphate reductase activity, thioredoxin disulfide as acceptor & ATP binding	GO:0006260 & GO:0055114 & GO:0004748 & GO:0005524	SP_1179
SSU_RS05315	16	804.061	845.508	-0.0725142	1	1	OG0001868			hypothetical protein	hypothetical protein	SSU1045			NA
SSU_RS05410	40	142.18	83.3254	0.770892	0.557037	1	OG0001076			CAAX amino terminal protease family membrane protein	CPBP family intramembrane metalloprotease	SSU1066	membrane & metalloendopeptidase activity & CAAX-box protein processing	GO:0016020 & GO:0004222 & GO:0071586	NA
SSU_RS05415	40	160.912	80.7394	0.994927	0.538791	1	OG0001075			conserved hypothetical protein	hypothetical protein	SSU1067			NA
SSU_RS05420	40	123.639	69.2903	0.835405	0.989119	1	OG0001074			CAAX amino terminal protease family membrane protein	CPBP family intramembrane metalloprotease	SSU1068	metalloendopeptidase activity & membrane & CAAX-box protein processing	GO:0004222 & GO:0016020 & GO:0071586	NA
SSU_RS05425	36	47.3313	52.6717	-0.154235	0.679147	1	OG0001505			putative membrane protein	hypothetical protein	SSU1069			NA
SSU_RS05430	40	119.334	57.8641	1.04426	0.419815	1	OG0000151			putative membrane protein	DUF3169 family protein	SSU1070			NA
SSU_RS05435	40	125.146	85.8081	0.544424	0.989119	1	OG0001073			putative DNA-binding protein	helix-turn-helix transcriptional regulator	SSU1071	DNA binding	GO:0003677	SP_2119
SSU_RS05440	40	135.268	62.3801	1.11666	0.837879	1	OG0001072			putative membrane protein	DUF3267 domain-containing protein	SSU1072			NA
SSU_RS05450	40	141.184	39.2822	1.84563	0.880738	1	OG0001393			putative membrane protein	hypothetical protein	SSU1074			NA
SSU_RS05460	40	494.896	516.71	-0.0622299	0.388824	1	OG0001071	alaS	alaS	alanyl-tRNA synthetase	alanine--tRNA ligase	SSU1076	nucleic acid binding & nucleotide binding & alanine-tRNA ligase activity & alanyl-tRNA aminoacylation & tRNA aminoacylation & ATP binding & cytoplasm & aminoacyl-tRNA ligase activity	GO:0003676 & GO:0000166 & GO:0004813 & GO:0006419 & GO:0043039 & GO:0005524 & GO:0005737 & GO:0004812	SP_1383
SSU_RS05470	40	1359.09	1385.78	-0.0280586	0.816616	1	OG0001069	prsA	prsA	foldase protein PrsA precursor	peptidylprolyl isomerase PrsA	SSU1078	peptidyl-prolyl cis-trans isomerase activity	GO:0003755	NA
SSU_RS05490	40	604.461	659.301	-0.125287	0.435827	1	OG0001065	pepB	pepF	putative oligopeptidase	oligoendopeptidase F	SSU1082	proteolysis & metalloendopeptidase activity	GO:0006508 & GO:0004222	SP_0979
SSU_RS05495	40	4.96056	4.98422	-0.00686598	0.46886	1	OG0001064			competence protein CoiA-like family protein	competence protein CoiA	SSU1083			NA
SSU_RS05515	40	260.954	258.281	0.0148552	0.859258	1	OG0001061	aroF2		putative phospho-2-dehydro-3-deoxyheptonate aldolase 2	3-deoxy-7-phosphoheptulonate synthase	SSU1087	3-deoxy-7-phosphoheptulonate synthase activity & catalytic activity & aromatic amino acid family biosynthetic process & biosynthetic process	GO:0003849 & GO:0003824 & GO:0009073 & GO:0009058	SP_1700, SP_1701
SSU_RS05525	40	305.459	326.724	-0.09709	0.419815	1	OG0001059	aroB		3-dehydroquinate synthase	3-dehydroquinate synthase	SSU1089	3-dehydroquinate synthase activity & aromatic amino acid family biosynthetic process & carbon-oxygen lyase activity, acting on phosphates & cytoplasm	GO:0003856 & GO:0009073 & GO:0016838 & GO:0005737	SP_1375
SSU_RS05535	40	216.708	288.506	-0.41285	0.575572	1	OG0001057			transport system permease protein	ABC transporter permease	SSU1091	transmembrane transport & transmembrane transporter activity & integral component of membrane	GO:0055085 & GO:0022857 & GO:0016021	NA
SSU_RS05545	40	121.678	156.488	-0.362985	0.557037	1	OG0001055			putative lipoprotein	ABC transporter substrate-binding protein	SSU1093			NA
SSU_RS05565	40	493.622	467.207	0.0793467	0.672233	1	OG0001052			conserved hypothetical protein	YlbF/YmcA family competence regulator	SSU1097			NA
[truncated: 2,114 more rows]

## Sheet: THY_vs_APS
alt_name	Samples_with_gene	APS	THY	log2fold	Wilcox_p	FDR	Orthogroup	Symbol_P17_GenBank	Symbol_P17_RefSeq	Name_P17_GenBank	Name_P17_RefSeq	Locus_tag_P17_GenBank	GO_terms	GO_accessions	TIGR4_locus_tag
[truncated: 4,096 more rows]

[truncated: 2 more sheets: GO_terms_com_vs_pat, GO_terms_THY_vs_APS]
